# Supplementary material for: Eimeria zuernii (Eimeriidae: Coccidia): mitochondrial genome and genetic diversity in the Chinese yak
Source: Parasit Vectors. 2023 Sep 3;16:312. doi: 10.1186/s13071-023-05925-8 (PMC10475197; doi:10.1186/s13071-023-05925-8)
Supplement: Supplementary file 1 — Additional file 1. Table S1. Eimeria zuernii isolates sequenced in this study. [file 13071_2023_5925_MOESM1_ESM.xlsx]

## Sheet: Sheet1
Table S1. Eimeria zuernii isolates sequenced in this study
Parasites ID	Location	Host	ITS-1		cox1
			Size (bp)	GenBank nos.	Size (bp)	GenBank nos.
DF_1	Daofu	Yak	121	OR351591	776	OR039219
DF_2	Daofu	Yak	121	OR351592	776	OR039220
DF_3	Daofu	Yak	121	OR351593	776	OR039221
Ezsc	Ganzi	Yak	121	OR351547	776	OQ476205
GZ_1	Ganzi	Yak	121	OR351594	776	OR039222
GZ_2	Ganzi	Yak	121	OR351595	776	OR039223
GZ_3	Ganzi	Yak	121	OR351596	776	OR039224
GZ_4	Ganzi	Yak	121	OR351597	776	OR039225
HY_1	Hongyuan	Yak	121	OR351554	776	OR039226
HY_2	Hongyuan	Yak	121	OR351555	776	OR039227
HY_3	Hongyuan	Yak	121	OR351556	776	OR039228
HY_4	Hongyuan	Yak	121	OR351557	776	OR039229
HY_5	Hongyuan	Yak	121	OR351558	776	OR039230
HY_6	Hongyuan	Yak	121	OR351559	776	OR039231
HY_7	Hongyuan	Yak	121	OR351560	776	OR039232
HY_8	Hongyuan	Yak	121	OR351561	776	OR039233
HY_9	Hongyuan	Yak	121	OR351562	776	OR039234
HY_10	Hongyuan	Yak	121	OR351563	776	OR039235
LH_1	Luhuo	Yak	121	OR351577	776	OR039236
LH_2	Luhuo	Yak	121	OR351578	776	OR039237
LH_3	Luhuo	Yak	121	OR351579	776	OR039238
LH_4	Luhuo	Yak	121	OR351580	776	OR039239
LH_5	Luhuo	Yak	121	OR351581	776	OR039240
LH_6	Luhuo	Yak	121	OR351582	776	OR039241
LH_7	Luhuo	Yak	121	OR351583	776	OR039242
LH_8	Luhuo	Yak	121	OR351584	776	OR039243
LT_1	Litang	Yak	121	OR351585	776	OR039244
LT_2	Litang	Yak	121	OR351586	776	OR039245
LT_3	Litang	Yak	121	OR351587	776	OR039246
LT_4	Litang	Yak	121	OR351588	776	OR039247
LT_5	Litang	Yak	121	OR351589	776	OR039248
LT_6	Litang	Yak	121	OR351590	776	OR039249
REG_1	Ruoergai	Yak	121	OR351568	776	OR039250
REG_2	Ruoergai	Yak	121	OR351569	776	OR039251
REG_3	Ruoergai	Yak	121	OR351570	776	OR039252
REG_4	Ruoergai	Yak	121	OR351571	776	OR039253
REG_5	Ruoergai	Yak	121	OR351572	776	OR039254
REG_6	Ruoergai	Yak	121	OR351573	776	OR039255
REG_7	Ruoergai	Yak	121	OR351574	776	OR039256
REG_8	Ruoergai	Yak	121	OR351575	776	OR039257
REG_9	Ruoergai	Yak	121	OR351576	776	OR039258
XL_1	Xinlong	Yak	121	OR351548	776	OR039259
XL_2	Xinlong	Yak	121	OR351549	776	OR039260
XL_3	Xinlong	Yak	121	OR351550	776	OR039261
XL_4	Xinlong	Yak	121	OR351551	776	OR039262
XL_5	Xinlong	Yak	121	OR351552	776	OR039263
XL_6	Xinlong	Yak	121	OR351553	776	OR039264
YA_1	Ya’an	Yak	121	OR351564	776	OR039265
YA_2	Ya’an	Yak	121	OR351565	776	OR039266
YA_3	Ya’an	Yak	121	OR351566	776	OR039267
YA_4	Ya’an	Yak	121	OR351567	776	OR039268
