# Supplementary material for: Eimeria zuernii (Eimeriidae: Coccidia): mitochondrial genome and genetic diversity in the Chinese yak
Source: Parasit Vectors. 2023 Sep 3;16:312. doi: 10.1186/s13071-023-05925-8 (PMC10475197; doi:10.1186/s13071-023-05925-8)
Supplement: Supplementary file 3 — Additional file 3. Table S2. Summary of the mitogenome information of Eimeria spp. included in this study. [file 13071_2023_5925_MOESM3_ESM.xlsx]

## Sheet: Sheet1
Table S2. Summary of the mitogenome information of Eimeria spp. included in this study
Host	Isolates	Coutry	Genbank Nos.	Mitogenome size (bp)
Bird	Eimeria anseris	China	MH758793	6179
	Eimeria chapmani	Canada	MW934554	6247
	Eimeria kofoidi	France	MW934556	6299
	Eimeria legionensis	France	MW934557	6253
	Eimeria sp. JRBarta-2021b	Canada	MW934555	6200
Bovine	Emieria zuernii	China	OQ476205	6176
	Emieria zuernii	North America	KX495130	6178
Chicken	Eimeria acervuline	China	HQ702479	6179
	Eimeria acervuline	China	OP800523	6179
	Eimeria acervuline	China	OP800524	6179
	Eimeria acervuline	China	OP800525	6179
	Eimeria acervulina	Australia	KX094946	6179
	Eimeria acervulina	Australia	KX094947	6179
	Eimeria acervulina	Australia	KX094948	6179
	Eimeria brunetti	China	HQ702480	6148
	Eimeria brunetti	China	OP800519	6148
	Eimeria brunetti	China	OP800520	6156
	Eimeria brunetti	China	OP800521	6156
	Eimeria brunetti	China	OP800522	6157
	Eimeria brunetti	Australia	KX094957	6156
	Eimeria brunetti	Australia	KX094958	6156
	Eimeria brunetti	Australia	KX094959	6156
	Eimeria lata	Australia	KX094967	6164
	Eimeria maxima	China	HQ702481	6169
	Eimeria maxima	China	OP800506	6169
	Eimeria maxima	China	OP800507	6169
	Eimeria maxima	China	OP800508	6169
	Eimeria maxima	China	OP800509	6169
	Eimeria maxima	China	OP800510	6169
	Eimeria maxima	China	OP800511	6169
	Eimeria maxima	Australia	KX094964	6167
	Eimeria maxima	Australia	KX094965	6167
	Eimeria maxima	Australia	KX094966	6167
	Eimeria mitis	China	JN864949	6407
	Eimeria mitis	China	OP800516	6408
	Eimeria mitis	China	OP800517	6408
	Eimeria mitis	China	OP800518	6408
	Eimeria mitis	USA	KF501573	6408
	Eimeria mitis	Canada	KC409029	6407
	Eimeria mitis	Canada	KC409030	6408
	Eimeria mitis	Canada	KC409031	6408
	Eimeria mitis	Pakistan	MZ562683	6408
	Eimeria mitis	Australia	KX094963	6409
	Eimeria mitis	Australia	KX094961	6405
	Eimeria mitis	Australia	KX094962	6405
	Eimeria nagambie	Australia	KX094960	6177
	Eimeria necatrix	China	HQ702482	6214
	Eimeria necatrix	China	OP800500	6212
	Eimeria necatrix	China	OP800501	6212
	Eimeria necatrix	China	OP800502	6212
	Eimeria necatrix	China	OP800503	6212
	Eimeria necatrix	China	OP800504	6212
	Eimeria necatrix	China	OP800505	6212
	Eimeria necatrix	Australia	KX094954	6212
	Eimeria necatrix	Australia	KX094952	6212
	Eimeria necatrix	Australia	KX094953	6212
	Eimeria praecox	China	HQ702483	6174
	Eimeria praecox	China	OP800512	6174
	Eimeria praecox	China	OP800513	6174
	Eimeria praecox	China	OP800514	6173
	Eimeria praecox	China	OP800515	6172
	Eimeria praecox	Australia	KX094943	6172
	Eimeria praecox	Australia	KX094945	6172
	Eimeria praecox	Australia	KX094944	6173
	Eimeria tenella	China	HQ702484	6213
	Eimeria tenella	China	OP800493	6213
	Eimeria tenella	China	OP800494	6213
	Eimeria tenella	China	OP800495	6213
	Eimeria tenella	China	OP800496	6213
	Eimeria tenella	China	OP800497	6213
	Eimeria tenella	China	OP800498	6213
	Eimeria tenella	China	OP800499	6213
	Eimeria tenella	Australia	KX094949	6213
	Eimeria tenella	Australia	KX094951	6213
	Eimeria tenella	Japan	AB564272	6213
	Eimeria tenella	Australia	KX094950	6213
	Eimeria zaria	Australia	KX094955	6171
	Eimeria zaria	Australia	KX094956	6171
Horse	Eimeria leuckarti	Canada	MW354691	6242
Mephitis	Eimeria mephitidis	Canada	KT203398	6177
Mice	Eimeria falciformis	North America	KX495129	6236
Mustela	Eimeria cf. ictidea JRB-2016	China	KT203399	6182
	Eimeria furonis	Germany	MF795598	6165
Rabbit	Eimeria flavescens	China	KP025693	6258
	Eimeria intestinalis	China	KP009592	6247
	Eimeria irresidua	China	KP025690	6259
	Eimeria kongi	China	OP764693	6258
	Eimeria magna	China	KF419217	6249
	Eimeria media	China	KP025691	6245
	Eimeria vejdovskyi	China	KP025692	6240
Turkey	Eimeria adenoeides	Canada	KJ608415	6211
	Eimeria gallopavonis	Canada	KJ608413	6215
	Eimeria meleagridis	Canada	KJ608418	6212
	Eimeria meleagridis	Canada	KJ608414	6165
