# Supplementary material for: Eimeria zuernii (Eimeriidae: Coccidia): mitochondrial genome and genetic diversity in the Chinese yak
Source: Parasit Vectors. 2023 Sep 3;16:312. doi: 10.1186/s13071-023-05925-8 (PMC10475197; doi:10.1186/s13071-023-05925-8)
Supplement: Supplementary file 4 — Additional file 4. Table S3. Organization of the Eimeria zuernii mitogenome. [file 13071_2023_5925_MOESM4_ESM.xlsx]

## Sheet: Sheet1
Table S3. Organization of the Eimeria zuernii mitogenome
Gene	Location&Size		Codon		Intergenic
	Location	Size(bp)	Start codon	Stop codon	Region(bp)
SSUA	1-82	82			45
cytb	128-1207	1080	ATG	TAA	-4
cox1	1204-2685	1482	ATA	TAA	40
LSUF	2726-2853	128			-7
LSUG	2847-2953	107			117
LSUC	3071-3086	16			133
SSUF	3220-3279	60			0
LSU10	3280-3359	80			69
SSUD	3429-3493	65			9
SSU9	3503-3565	63			38
LSU13	3604-3636	33			78
LSUD	3715-3801	87			39
SSU8	3841-3932	92			16
LSU2	3949-4015	67			25
LSUA	4041-4215	175			-6
cox3	4210-4989	780	TTG	TAA	63
LSU1	5053-5158	106			80
LSUB	5239-5262	24			30
LSU3	5293-5365	73			50
SSUB	5416-5531	116			99
LSUE	5631-5818	188			99
SSUE	5918-5955	38			221
