# Supplementary material for: Eimeria zuernii (Eimeriidae: Coccidia): mitochondrial genome and genetic diversity in the Chinese yak
Source: Parasit Vectors. 2023 Sep 3;16:312. doi: 10.1186/s13071-023-05925-8 (PMC10475197; doi:10.1186/s13071-023-05925-8)
Supplement: Supplementary file 5 — Additional file 5. Table S4. Nucleotide composition of the complete Eimeria zuernii mitogenome. [file 13071_2023_5925_MOESM5_ESM.xlsx]

## Sheet: Sheet1
Table S4. Nucleotide composition of the complete Eimeria zuernii mitogenome
	A	T	A-T	A+T	AT-skew	G	C	G-C	G+C	GC-skew
Complete	29.58	34.84	-5.26	64.42	-0.0816517	17.6	17.97	-0.37	35.57	-0.010402
PCGs	27.5	38.75	-11.25	66.25	-0.169811	16.31	17.44	-1.13	33.75	-0.0334815
rRNAs	29.06	29.19	-0.13	58.25	-0.00223176	21.41	20.34	1.07	41.75	0.0256287
LSU	29.91	30.44	-0.53	60.35	-0.0087821	20.35	19.3	1.05	39.65	0.0264817
SSU	26.93	26.05	0.88	52.98	0.01661	24.06	22.96	1.1	47.02	0.0233943
