# Supplementary material for: Eimeria zuernii (Eimeriidae: Coccidia): mitochondrial genome and genetic diversity in the Chinese yak
Source: Parasit Vectors. 2023 Sep 3;16:312. doi: 10.1186/s13071-023-05925-8 (PMC10475197; doi:10.1186/s13071-023-05925-8)
Supplement: Supplementary file 6 — Additional file 6. Table S5. Pairwise genetic divergences of Eimeria parasites based on mitogenome datasets. [file 13071_2023_5925_MOESM6_ESM.xlsx]

## Sheet: Pairwise  amino acid cox1 gene
	Eineria zuernii	Eimeria anseris	Eimeria chapmani	Eimeria kofoidi	Eimeria legionensis	Eimeria sp. JRBarta-2021b	Eimeria acervulina	Eimeria brunetti	Eimeria lata	Eimeria maxima	Eimeria mitis	Eimeria nagambie	Eimeria necatrix	Eimeria praecox	Eimeria tenella	Eimeria zaria	Eimeria cf. ictidea JRB-2016	Eimeria falciformis	Eimeria furonis	Eimeria leuckarti	Eimeria mephitidis	Eimeria flavescens	Eimeria intestinalis	Eimeria irresidua	Eimeria kongi	Eimeria magna	Eimeria media	Eimeria vejdovskyi	Eimeria adenoeides	Eimeria gallopavonis	Eimeria innocua	Eimeria meleagridis	Similarity
Eineria zuernii	***	86.8	87.5	87.9	87.5	87.1	88	87.4	86.9	86.8	87.7	87.8	86.7	87.4	86.8	88	90.2	87	89.4	86.5	89.8	88.1	88.5	88.5	88.5	88	89.2	89.2	87.5	87.5	89.6	87.5	Eineria zuernii
Eimeria anseris	14.6	***	95.4	95.6	95.4	95.4	98.2	95.3	94.9	94.1	96.5	96.3	95.5	95.7	95.1	97.1	94.4	93.5	94.6	92.3	94.4	94.2	94	95	94.6	94.3	94.8	94.8	96.5	96.5	96.3	96.5	Eimeria anseris
Eimeria chapmani	13.7	4.7	***	98.5	98.8	94.4	95.8	94.2	94.8	94.2	94.8	94.8	95.4	95	95.6	96	93.5	93.1	94.2	91.7	94	94.2	93.5	95	94.6	94.6	94.4	94.4	95.4	95	94.6	95.4	Eimeria chapmani
Eimeria kofoidi	13.2	4.5	1.5	***	98.5	94.2	96	94.4	95	94.4	95	95	94.8	95.2	95	96.3	93.3	92.9	94	91	93.8	94	93.8	94.8	94.4	94.4	94.2	94.2	95.2	94.8	94.4	95.2	Eimeria kofoidi
Eimeria legionensis	13.7	4.7	1.3	1.5	***	95	95.8	94.2	94.8	94.2	94.8	94.8	95.4	95	95.6	96	93.3	92.7	94	91.3	93.5	93.3	92.7	94.2	93.8	93.8	93.5	93.5	95.8	95.4	94.2	95.8	Eimeria legionensis
Eimeria sp. JRBarta-2021b	14.2	4.7	5.9	6.1	5.2	***	95.8	94	93.3	92.5	94.8	95	97.5	94.6	97.3	95	94.2	93.5	94.6	91.9	94	92.7	92.5	93.5	93.1	93.5	93.1	93.1	98.1	98.1	94.6	98.1	Eimeria sp. JRBarta-2021b
Eimeria acervulina	13.1	1.9	4.3	4.1	4.3	4.3	***	95.5	94.9	94.1	97.3	97.4	95.7	97.1	95.3	98.6	95.8	94.5	96	93.3	95.4	95	94.6	95.8	95.4	94.9	95.8	95.8	96.9	96.9	97.3	96.9	Eimeria acervulina
Eimeria brunetti	13.9	4.8	6.1	5.9	6.1	6.3	4.6	***	93.1	92.7	94.1	98	93.5	94.9	93.1	95.5	93.5	91.6	93.8	91	93.1	93.1	92.9	94	93.5	93.1	93.3	93.3	94.2	94.6	94.4	94.2	Eimeria brunetti
Eimeria lata	14.4	5.3	5.4	5.2	5.4	7	5.3	7.3	***	97.8	93.9	94.1	94.3	94.3	94.3	94.9	92.7	91.8	93.5	90	92.9	92.7	93.3	94	93.5	93.7	93.8	93.8	95	94.6	94.4	95	Eimeria lata
Eimeria maxima	14.6	6.2	6.1	5.9	6.1	7.9	6.2	7.7	2.3	***	93.7	93.7	93.3	93.9	93.7	94.3	92.5	91.2	93.1	90.2	92.9	92.9	93.1	93.8	93.3	93.5	93.5	93.5	94.2	93.8	94.2	94.2	Eimeria maxima
Eimeria mitis	13.4	3.6	5.4	5.2	5.4	5.4	2.7	6.2	6.4	6.6	***	95.7	95.1	96.1	95.3	97.3	95.2	94.5	95.6	93.1	95.4	94.6	94	95	94.6	94.7	95.2	95.2	95.4	95.6	96.3	95.4	Eimeria mitis
Eimeria nagambie	13.4	3.8	5.4	5.2	5.4	5.2	2.7	2.1	6.2	6.6	4.4	***	95.1	95.9	94.5	96.7	95.4	93.3	95.6	92.7	94.6	94.6	94.4	95.4	95	94.5	94.8	94.8	95.6	96	96.3	95.6	Eimeria nagambie
Eimeria necatrix	14.6	4.6	4.7	5.4	4.7	2.5	4.4	6.8	6	7.1	5.1	5.1	***	95.3	98.8	95.1	95.4	93.7	95.4	92.9	95.6	93.5	93.8	94.8	94.4	94.3	94.4	94.4	99	98.5	96.3	99	Eimeria necatrix
Eimeria praecox	13.9	4.4	5.2	5	5.2	5.6	2.9	5.3	6	6.4	4	4.2	4.9	***	94.7	97.1	95.8	93.3	95.8	92.5	95.2	94.8	94.2	95.2	94.8	94.1	95.4	95.4	96	95.8	96.5	96	Eimeria praecox
Eimeria tenella	14.6	5.1	4.5	5.2	4.5	2.8	4.8	7.3	6	6.6	4.9	5.7	1.2	5.5	***	94.9	95.2	94.1	95.6	93.1	95.8	93.8	94	95	94.6	94.7	94.6	94.6	98.8	98.3	96.5	98.8	Eimeria tenella
Eimeria zaria	13.1	2.9	4.1	3.9	4.1	5.2	1.4	4.6	5.3	5.9	2.7	3.3	5.1	2.9	5.3	***	95.6	94.5	96	93.1	95.4	95.2	95	96	95.6	95.3	96.3	96.3	96	96	96.9	96	Eimeria zaria
Eimeria cf. ictidea JRB-2016	10.5	5.9	6.8	7	7	6.1	4.3	6.8	7.7	7.9	5	4.7	4.7	4.3	5	4.5	***	94.6	97.5	92.3	97.1	94	94	94.8	94.4	95	95	95	95.2	95.2	96.7	95.2	Eimeria cf. ictidea JRB-2016
Eimeria falciformis	14.3	6.6	7.2	7.5	7.7	6.8	5.5	8.6	8.7	9.3	5.7	7.1	6.6	6.8	6.2	5.5	5.6	***	95.2	93.8	95.4	95	95.2	96.3	95.8	95.9	96.3	96.3	94.2	94.6	96.3	94.2	Eimeria falciformis
Eimeria furonis	11.5	5.6	6.1	6.3	6.3	5.6	4.1	6.5	6.8	7.2	4.5	4.5	4.7	4.3	4.5	4.1	2.5	5	***	92.7	97.3	94.4	94.6	95.4	95	95.6	95.6	95.6	95.2	95.2	96.7	95.2	Eimeria furonis
Eimeria leuckarti	15	8.2	8.9	9.6	9.3	8.6	7	9.6	10.8	10.5	7.2	7.7	7.5	7.9	7.2	7.2	8.2	6.5	7.7	***	93.8	93.8	93.8	94.2	94.2	94	94.4	94.4	92.5	92.9	95	92.5	Eimeria leuckarti
Eimeria mephitidis	11	5.9	6.3	6.5	6.8	6.3	4.7	7.2	7.5	7.5	4.7	5.6	4.5	5	4.3	4.7	3	4.7	2.8	6.5	***	94.2	94.8	95.2	94.8	95.4	95.4	95.4	95	95	97.3	95	Eimeria mephitidis
Eimeria flavescens	13	6.1	6.1	6.3	7	7.7	5.2	7.2	7.7	7.5	5.6	5.6	6.8	5.4	6.5	5	6.3	5.2	5.9	6.5	6.1	***	97.7	98.8	98.8	98.3	98.1	98.1	93.8	94.2	95.6	93.8	Eimeria flavescens
Eimeria intestinalis	12.5	6.3	6.8	6.5	7.7	7.9	5.6	7.5	7	7.2	6.3	5.9	6.5	6.1	6.3	5.2	6.3	5	5.6	6.5	5.4	2.3	***	98.1	98.1	99	98.8	98.8	94	94.4	95.8	94	Eimeria intestinalis
Eimeria irresidua	12.5	5.2	5.2	5.4	6.1	6.8	4.3	6.3	6.3	6.5	5.2	4.7	5.4	5	5.2	4.1	5.4	3.9	4.7	6.1	5	1.3	1.9	***	99.6	99.2	98.5	98.5	95	95.4	96.9	95	Eimeria irresidua
Eimeria kongi	12.5	5.6	5.6	5.9	6.5	7.2	4.7	6.8	6.8	7	5.6	5.2	5.9	5.4	5.6	4.5	5.9	4.3	5.2	6.1	5.4	1.3	1.9	0.4	***	98.8	98.5	98.5	94.6	95	96.5	94.6	Eimeria kongi
Eimeria magna	13.1	5.9	5.6	5.9	6.5	6.8	5.3	7.3	6.6	6.8	5.5	5.7	6	6.2	5.5	4.8	5.2	4.2	4.5	6.3	4.7	1.7	1	0.8	1.3	***	99.4	99.4	95	95.4	96.9	95	Eimeria magna
Eimeria media	11.7	5.4	5.9	6.1	6.8	7.2	4.3	7	6.5	6.8	5	5.4	5.9	4.7	5.6	3.9	5.2	3.9	4.5	5.9	4.7	1.9	1.3	1.5	1.5	0.6	***	100	94.6	95	96.9	94.6	Eimeria media
Eimeria vejdovskyi	11.7	5.4	5.9	6.1	6.8	7.2	4.3	7	6.5	6.8	5	5.4	5.9	4.7	5.6	3.9	5.2	3.9	4.5	5.9	4.7	1.9	1.3	1.5	1.5	0.6	0	***	94.6	95	96.9	94.6	Eimeria vejdovskyi
Eimeria adenoeides	13.7	3.6	4.7	5	4.3	1.9	3.2	6.1	5.2	6.1	4.7	4.5	1	4.1	1.3	4.1	5	6.1	5	7.9	5.2	6.5	6.3	5.2	5.6	5.2	5.6	5.6	***	99.6	96	100	Eimeria adenoeides
Eimeria gallopavonis	13.7	3.6	5.2	5.4	4.7	1.9	3.2	5.6	5.6	6.5	4.5	4.1	1.5	4.3	1.7	4.1	5	5.6	5	7.5	5.2	6.1	5.9	4.7	5.2	4.7	5.2	5.2	0.4	***	96.5	99.6	Eimeria gallopavonis
Eimeria meleagridis	13.7	3.6	4.7	5	4.3	1.9	3.2	6.1	5.2	6.1	4.7	4.5	1	4.1	1.3	4.1	5	6.1	5	7.9	5.2	6.5	6.3	5.2	5.6	5.2	5.6	5.6	0	0.4	4.1	***	Eimeria meleagridis
Divergence	Eineria zuernii	Eimeria anseris	Eimeria chapmani	Eimeria kofoidi	Eimeria legionensis	Eimeria sp. JRBarta-2021b	Eimeria acervulina	Eimeria brunetti	Eimeria lata	Eimeria maxima	Eimeria mitis	Eimeria nagambie	Eimeria necatrix	Eimeria praecox	Eimeria tenella	Eimeria zaria	Eimeria cf. ictidea JRB-2016	Eimeria falciformis	Eimeria furonis	Eimeria leuckarti	Eimeria mephitidis	Eimeria flavescens	Eimeria intestinalis	Eimeria irresidua	Eimeria kongi	Eimeria magna	Eimeria media	Eimeria vejdovskyi	Eimeria adenoeides	Eimeria gallopavonis	Eimeria innocua	Eimeria meleagridis

## Sheet: Pairwise nucleotide cox1 gene
	Eineria zuernii	Eimeria anseris	Eimeria chapmani	Eimeria kofoidi	Eimeria legionensis	Eimeria sp. JRBarta-2021b	Eimeria acervulina	Eimeria brunetti	Eimeria lata	Eimeria maxima	Eimeria mitis	Eimeria nagambie	Eimeria necatrix	Eimeria praecox	Eimeria tenella	Eimeria zaria	Eimeria cf. ictidea JRB-2016	Eimeria falciformis	Eimeria furonis	Eimeria leuckarti	Eimeria mephitidis	Eimeria flavescens	Eimeria intestinalis	Eimeria irresidua	Eimeria kongi	Eimeria magna	Eimeria media	Eimeria vejdovskyi	Eimeria adenoeides	Eimeria gallopavonis	Eimeria meleagridis	Similarity
Eineria zuernii	***	83.6	83.9	84.5	83.6	83.1	84.1	82.1	81.7	81	83.7	82.9	84.5	83.1	84.6	83.6	85.2	84.9	84.8	82.9	86.8	84.3	85.2	84.5	84.5	84.7	85.1	85.1	84.1	83.6	83.7	Eineria zuernii
Eimeria anseris	18	***	90.6	91.2	90.8	90.2	98.4	91.5	88.7	88.2	91.7	90.9	90.4	92.4	90.4	92.2	87.5	89.2	87.2	87	89.5	88.7	88.6	89.3	88.8	88.1	89.1	89.1	91.8	91.2	90.8	Eimeria anseris
Eimeria chapmani	17.8	10.1	***	96.8	97.6	89.8	90.9	89.1	87.1	87.6	90	89.5	89.5	91.3	90	90.9	87.2	89.3	87.9	88.2	89.7	89.1	88.8	89.8	89.5	89.2	89.3	89.3	90.6	90.4	90	Eimeria chapmani
Eimeria kofoidi	17	9.4	3.3	***	97.1	90	91.4	89	87.2	87.7	90.4	89.3	89.1	91.5	89.8	90.9	87.8	89.5	88.5	88.2	90.1	89.3	89.4	90	89.4	89.3	89.6	89.6	90.5	90.4	90	Eimeria kofoidi
Eimeria legionensis	17.8	9.9	2.5	3	***	90	91.1	89.1	87.2	87.4	89.8	89.2	89.3	91.3	89.9	90.6	87.5	89.3	88.1	88.1	89.7	88.7	88.6	89.3	89.2	88.8	89.1	89.1	91	90.3	90.3	Eimeria legionensis
Eimeria sp. JRBarta-2021b	18.9	10.6	11	10.8	10.8	***	90.5	87.7	86.8	86.6	89.3	88.7	92.3	89.7	92.2	90	87.4	89.5	87.5	86.4	88.8	88.1	87.6	88.6	88.4	87.9	88.4	88.4	92.7	92.4	92.3	Eimeria sp. JRBarta-2021b
Eimeria acervulina	17.4	1.6	9.8	9.2	9.6	10.2	***	91.1	89	88.6	92	91.3	90.2	93.3	90.3	92.8	87.7	89.9	87.7	87.6	89.7	89	88.8	89.5	89.1	88.4	89.5	89.5	92	91.3	91	Eimeria acervulina
Eimeria brunetti	20	9.1	11.8	12	11.8	13.5	9.5	***	86.9	86.9	90.5	93.8	88.5	91.4	88	91.9	86.1	87.7	86.2	86.6	87.7	87.2	87.8	88.2	87.8	87.4	87.7	87.7	88.1	89	87.9	Eimeria brunetti
Eimeria lata	20.7	12.3	14.2	14.1	14.1	14.6	11.9	14.4	***	95	88.2	87.8	86.3	88.5	86.9	88.5	84.1	85.8	84.4	84.1	85.7	85.1	85.7	86.4	85.9	85.5	85.7	85.7	87.3	87.3	87.3	Eimeria lata
Eimeria maxima	21.3	12.7	13.6	13.5	13.9	14.9	12.3	14.1	5.2	***	88.7	87.5	85.7	88.8	86.2	88.2	83.9	85.8	84.8	84.3	85.9	85.6	85.7	86.6	86.1	85.4	85.7	85.7	86.9	87.2	87	Eimeria maxima
Eimeria mitis	18.1	8.8	10.8	10.4	11	11.6	8.5	10.2	13	12.3	***	91.1	88.8	91.9	89.5	92.7	87	89.3	87.5	87.3	89.7	88.6	88.6	89.5	88.9	88.5	88.8	88.8	89.6	89.3	89.3	Eimeria mitis
Eimeria nagambie	18.8	9.8	11.4	11.7	11.8	12.3	9.3	6.5	13.3	13.5	9.5	***	89	91.8	88	91.8	86.2	87.3	86.4	86.6	88.4	86.9	88.1	88.1	87.3	87.4	87.7	87.7	88.2	88.7	88.1	Eimeria nagambie
Eimeria necatrix	17.3	10.5	11.4	11.9	11.6	8.1	10.8	12.6	15.3	15.8	12.2	11.9	***	89.6	97.9	89.7	87.1	89.4	87.8	86.8	89.3	88.4	88.6	89.5	88.9	88.7	89.1	89.1	93.7	93.3	93.3	Eimeria necatrix
Eimeria praecox	18.6	8	9.2	9	9.2	11.1	7.1	9.2	12.4	11.8	8.5	8.7	11.1	***	89.7	92.8	87.6	88.8	88	88.2	89.5	89.3	89.1	89.7	88.9	88.6	89.7	89.7	90.6	90.8	90.1	Eimeria praecox
Eimeria tenella	17.5	10.5	10.8	11	10.9	8.3	10.6	12.7	14.1	15.1	11.4	12.7	2.1	10.7	***	89.6	87.2	90.2	88	87.4	89.8	88.6	89.3	89.8	89.3	89.4	89.6	89.6	93.7	93.8	93.5	Eimeria tenella
Eimeria zaria	18	8.3	9.8	9.7	10	10.8	7.6	8.6	12.6	12.9	7.7	8.7	11.1	7.6	10.9	***	87.5	88.7	87.5	87.9	89.6	89.5	89.1	89.7	89.3	89	89.7	89.7	90.6	90.8	90.2	Eimeria zaria
Eimeria cf. ictidea JRB-2016	16.3	13.9	14.2	13.4	13.8	13.9	13.5	15.5	18.1	18.4	14.5	15.4	14.3	13.6	14.2	13.9	***	89.1	93.4	86.4	92.2	87.7	87.5	87.5	87	87.6	87.6	87.6	87.9	87.2	87.6	Eimeria cf. ictidea JRB-2016
Eimeria falciformis	16.7	11.8	11.6	11.4	11.6	11.5	10.9	13.5	15.6	15.5	11.6	14	11.8	11.8	11	12.3	11.8	***	90.4	90	91.1	91	91.5	91.6	91.5	91.7	91.7	91.7	89.8	89.5	89.2	Eimeria falciformis
Eimeria furonis	16.8	14.1	13.2	12.6	13	13.7	13.6	15.4	17.6	17.1	13.9	15.1	13.4	13.1	13.1	13.9	6.9	10.3	***	87.5	91.5	88.6	88.4	88.9	88.2	88.9	88.8	88.8	87.9	87.9	87.4	Eimeria furonis
Eimeria leuckarti	19.2	14.3	12.9	12.9	12.9	15.1	13.6	14.8	17.9	17.6	14	14.8	14.5	12.9	13.9	13.2	15.1	10.8	13.8	***	89.6	88.9	89.7	89.8	89.5	89.5	89.6	89.6	87.7	87.3	86.9	Eimeria leuckarti
Eimeria mephitidis	14.3	11.3	11.1	10.7	11.2	12.3	11.2	13.5	16	15.8	11.2	12.7	11.7	11.3	11	11.3	8.3	9.5	9.1	11.2	***	89.5	90.1	90.2	89.6	90.4	90.3	90.3	89.6	89.1	88.9	Eimeria mephitidis
Eimeria flavescens	17.3	12.3	11.9	11.6	12.3	13	12	14.2	16.7	16.1	12.4	14.5	12.6	11.6	12.4	11.3	13.6	9.6	12.5	12	11.3	***	93.6	96.5	95.9	93.5	93.8	93.8	89.1	88.7	88.6	Eimeria flavescens
Eimeria intestinalis	16.4	12.5	12.2	11.5	12.4	13.7	12.2	13.4	16	15.9	12.5	13.1	12.5	11.8	11.7	11.8	13.8	9.1	12.6	11.1	10.7	6.8	***	94.5	94.2	97.6	97.6	97.6	89.1	88.6	88.7	Eimeria intestinalis
Eimeria irresidua	17	11.7	11	10.8	11.7	12.4	11.3	12.9	15.1	14.8	11.3	13.1	11.4	11.2	11	11.1	13.8	8.9	12.1	11	10.5	3.6	5.8	***	97.4	94.6	94.7	94.7	89.7	89.7	89.2	Eimeria irresidua
Eimeria kongi	17.1	12.1	11.4	11.5	11.7	12.7	11.9	13.4	15.7	15.4	12.1	14	12.1	12.1	11.7	11.6	14.4	9	12.9	11.3	11.3	4.2	6	2.6	***	94.3	94.5	94.5	89.6	89.3	89.4	Eimeria kongi
Eimeria magna	17.1	12.7	11.8	11.7	12.2	13.3	12.4	13.6	16.1	16.2	12.4	13.8	12.4	12.2	11.9	11.8	13.7	8.9	12.1	11.3	10.4	6.8	2.4	5.6	5.9	***	98.8	98.8	89.5	89.1	89.1	Eimeria magna
Eimeria media	16.6	11.9	11.6	11.3	11.9	12.7	11.4	13.5	15.9	16	12.2	13.7	11.8	11.2	11.2	11.2	13.7	8.8	12.2	11.2	10.5	6.5	2.5	5.5	5.8	1.3	***	100	89.5	89.3	88.9	Eimeria media
Eimeria vejdovskyi	16.6	11.9	11.6	11.3	11.9	12.7	11.4	13.5	15.9	16	12.2	13.7	11.8	11.2	11.2	11.2	13.7	8.8	12.2	11.2	10.5	6.5	2.5	5.5	5.8	1.3	0	***	89.5	89.3	88.9	Eimeria vejdovskyi
Eimeria adenoeides	17.6	8.8	10.1	10.3	9.7	7.8	8.6	13.1	14	14.5	11.3	12.9	6.6	10	6.6	10.1	13.3	11	13.3	13.6	11.3	11.9	11.9	11.2	11.3	11.3	11.4	11.4	***	95.4	97.5	Eimeria adenoeides
Eimeria gallopavonis	18.2	9.4	10.3	10.4	10.5	8	9.4	12	14	14.1	11.7	12.3	7	9.9	6.5	9.9	14.2	11.4	13.3	14	11.9	12.3	12.5	11.2	11.6	11.9	11.7	11.7	4.8	***	95.4	Eimeria gallopavonis
Eimeria meleagridis	18.1	9.9	10.9	10.8	10.5	8.2	9.7	13.4	14	14.4	11.6	13	7.1	10.7	6.8	10.6	13.7	11.7	13.9	14.5	12.1	12.5	12.3	11.7	11.5	11.8	12.1	12.1	2.5	4.7	***	Eimeria meleagridis
Divergence	Eineria zuernii	Eimeria anseris	Eimeria chapmani	Eimeria kofoidi	Eimeria legionensis	Eimeria sp. JRBarta-2021b	Eimeria acervulina	Eimeria brunetti	Eimeria lata	Eimeria maxima	Eimeria mitis	Eimeria nagambie	Eimeria necatrix	Eimeria praecox	Eimeria tenella	Eimeria zaria	Eimeria cf. ictidea JRB-2016	Eimeria falciformis	Eimeria furonis	Eimeria leuckarti	Eimeria mephitidis	Eimeria flavescens	Eimeria intestinalis	Eimeria irresidua	Eimeria kongi	Eimeria magna	Eimeria media	Eimeria vejdovskyi	Eimeria adenoeides	Eimeria gallopavonis	Eimeria meleagridis

## Sheet: Pairwise  amino acid cox3 gene
	Eineria zuernii	Eimeria anseris	Eimeria chapmani	Eimeria kofoidi	Eimeria legionensis	Eimeria sp. JRBarta-2021b	Eimeria acervulina	Eimeria brunetti	Eimeria lata	Eimeria maxima	Eimeria mitis	Eimeria nagambie	Eimeria necatrix	Eimeria praecox	Eimeria tenella	Eimeria zaria	Eimeria cf. ictidea JRB-2016	Eimeria falciformis	Eimeria furonis	Eimeria leuckarti	Eimeria mephitidis	Eimeria flavescens	Eimeria intestinalis	Eimeria irresidua	Eimeria kongi	Eimeria magna	Eimeria media	Eimeria vejdovskyi	Eimeria adenoeides	Eimeria gallopavonis	Eimeria meleagridis	Similarity
Eineria zuernii	***	86.1	87.3	88.4	87.3	86.9	86.9	82.2	79.8	79.9	84.6	83.4	86.9	88	87.6	85.3	88.8	88	88	83.7	92.8	88.8	88.8	88	88.4	87.6	89.2	89.2	89.2	86.9	88	Eineria zuernii
Eimeria anseris	14.9	***	91.6	93.2	92	89.2	99.2	89.6	87.6	89.2	91.5	90.7	91.1	94.6	91.1	91.1	85.3	88.8	85.3	84.9	91.2	91.2	91.2	90.4	90.8	90.3	90.8	90.8	90	89.6	89.6	Eimeria anseris
Eimeria chapmani	14	8.9	***	98	98.8	93.2	92.4	85.7	83.7	83.3	90.4	86.5	91.2	92.4	92	89.6	86.1	88.8	86.1	85.3	90.4	90	90	89.2	89.6	89.2	89.6	89.6	92.8	91.6	92.4	Eimeria chapmani
Eimeria kofoidi	12.6	7.1	2	***	98.4	93.6	94	87.3	85.3	84.9	92.4	88.4	93.2	94.4	93.6	91.2	86.9	90	87.3	86.9	91.6	91.6	91.6	90.8	91.2	90.8	91.2	91.2	93.6	92.4	93.2	Eimeria kofoidi
Eimeria legionensis	14	8.4	1.2	1.6	***	93.6	92.8	86.9	84.9	83.7	90.8	86.9	91.6	92.8	92.4	90.8	86.5	88.8	86.5	85.7	90.4	90.4	90.4	89.6	90	89.6	90	90	93.6	92.4	93.2	Eimeria legionensis
Eimeria sp. JRBarta-2021b	14.5	11.6	7.1	6.7	6.7	***	90	85.3	84.1	84.1	88.8	86.9	94.4	92.8	94	88.8	88	88.8	87.3	84.9	90.4	90	90	89.2	89.6	89.6	90	90	94.8	94.4	95.2	Eimeria sp. JRBarta-2021b
Eimeria acervulina	14	0.8	8	6.2	7.6	10.7	***	89.6	87.6	89.2	92.3	90.7	91.9	95.4	91.9	91.9	86.1	89.6	86.1	85.7	92	92	92	91.2	91.6	91.1	91.6	91.6	90.8	90.4	90.4	Eimeria acervulina
Eimeria brunetti	20.3	12.6	16	14	14.5	16.5	12.6	***	86	85.7	89.2	96.2	84.6	88	84.2	89.1	82.5	85	82.1	80.5	86.1	85.3	86.1	85.3	85.7	86.9	86.1	86.1	85.3	84.1	84.1	Eimeria brunetti
Eimeria lata	23.5	13.6	18.5	16.5	17	18	13.6	15.5	***	94.6	86	86.4	83.7	86.4	83.7	86.8	80.1	83.7	80.5	79.7	84.5	83.7	84.5	84.1	83.7	83.3	84.5	84.5	84.9	84.1	84.1	Eimeria lata
Eimeria maxima	22.9	11.7	19	17	18.5	18	11.7	17.3	5.6	***	86.9	86.9	86.1	87.6	86.1	86	80.5	84.6	80.9	79.3	85.3	84.5	85.3	84.9	84.5	85.3	85.3	85.3	84.5	83.7	83.7	Eimeria maxima
Eimeria mitis	17.3	9	10.3	8	9.8	12.1	8.2	11.7	15.5	16.4	***	90.4	89.6	92.3	88.4	91.1	84.9	88.1	85.3	83.7	89.2	88.8	89.6	89.2	89.6	89.6	89.6	89.6	88	88.4	88.4	Eimeria mitis
Eimeria nagambie	18.8	11.3	15	12.6	14.5	14.5	11.3	4	15	15.9	10.3	***	86.5	89.2	86.1	90.3	82.1	86.2	82.9	82.5	87.3	87.3	88	87.3	87.6	88.8	88	88	86.9	85.7	85.7	Eimeria nagambie
Eimeria necatrix	14	9.5	9.3	7.1	8.9	5.8	8.6	18.8	18.4	15.4	13.1	16.4	***	94.2	98.8	88	87.3	89.6	87.3	85.3	91.6	91.2	91.2	90.4	90.8	90.3	90.8	90.8	95.2	95.6	95.6	Eimeria necatrix
Eimeria praecox	12.6	5.6	8	5.8	7.6	7.6	4.8	13.1	15	13.5	8.2	11.7	6	***	93.1	91.5	86.9	90.3	86.9	85.3	91.6	91.6	91.6	90.8	91.2	89.6	91.2	91.2	92.4	92.8	92.8	Eimeria praecox
Eimeria tenella	13.1	9.5	8.4	6.7	8	6.2	8.6	19.3	18.4	15.4	14.5	16.9	1.2	7.3	***	88	87.3	88.8	88	86.1	92.4	92	92	91.2	91.6	91.1	91.6	91.6	96.4	95.2	96	Eimeria tenella
Eimeria zaria	16.4	9.5	11.2	9.3	9.8	12.1	8.6	11.8	14.5	15.5	9.5	10.4	13.1	9.1	13.1	***	85.3	88.8	85.3	84.5	89.2	88.8	89.6	88.8	89.2	88.8	89.6	89.6	89.6	88.8	88.8	Eimeria zaria
Eimeria cf. ictidea JRB-2016	12.1	16.5	15.5	14.5	15	13.1	15.5	20	23.2	22.7	17	20.5	14	14.5	14	16.5	***	87.6	94	84.1	92	88.4	88.4	87.6	88	88	88.4	88.4	86.9	86.1	86.9	Eimeria cf. ictidea JRB-2016
Eimeria falciformis	13.1	12.2	12.1	10.7	12.1	12.1	11.3	16.8	18.4	17.3	13	15.3	11.3	10.4	12.2	12.2	13.5	***	87.3	86.1	92.8	91.6	91.6	90.8	90.4	90.4	92	92	88.8	89.2	89.2	Eimeria falciformis
Eimeria furonis	13.1	16.5	15.5	14	15	14	15.5	20.5	22.7	22.1	16.5	19.5	14	14.5	13.1	16.5	6.2	14	***	84.9	92.8	88.4	89.2	88.4	88.8	88.8	89.2	89.2	86.9	85.7	86.5	Eimeria furonis
Eimeria leuckarti	18.5	17	16.5	14.5	16	17	16	22.7	23.8	24.3	18.5	20	16.5	16.5	15.5	17.5	18	15.5	17	***	88.4	89.6	89.6	89.2	89.6	89.2	89.6	89.6	84.9	84.5	84.5	Eimeria leuckarti
Eimeria mephitidis	7.6	9.3	10.3	8.9	10.3	10.3	8.4	15.5	17.5	16.5	11.6	14	8.9	8.9	8	11.6	8.4	7.6	7.6	12.6	***	93.6	93.6	92.8	93.2	93.2	93.6	93.6	91.2	90	90.8	Eimeria mephitidis
Eimeria flavescens	12.1	9.3	10.7	8.9	10.3	10.7	8.4	16.5	18.5	17.5	12.1	14	9.3	8.9	8.4	12.1	12.6	8.9	12.6	11.2	6.7	***	99.2	99.2	98.8	98.4	98.8	98.8	90.8	89.6	90.4	Eimeria flavescens
Eimeria intestinalis	12.1	9.3	10.7	8.9	10.3	10.7	8.4	15.5	17.5	16.5	11.2	13.1	9.3	8.9	8.4	11.2	12.6	8.9	11.6	11.2	6.7	0.8	***	99.2	98.8	99.2	99.6	99.6	90.8	89.6	90.4	Eimeria intestinalis
Eimeria irresidua	13.1	10.3	11.6	9.8	11.2	11.6	9.3	16.5	18	17	11.6	14	10.3	9.8	9.3	12.1	13.5	9.8	12.6	11.6	7.6	0.8	0.8	***	99.6	98.4	98.8	98.8	90	88.8	89.6	Eimeria irresidua
Eimeria kongi	12.6	9.8	11.2	9.3	10.7	11.2	8.9	16	18.5	17.5	11.2	13.5	9.8	9.3	8.9	11.6	13.1	10.3	12.1	11.2	7.1	1.2	1.2	0.4	***	98	98.4	98.4	90.4	89.2	90	Eimeria kongi
Eimeria magna	13.5	11.7	11.6	9.8	11.2	11.2	10.8	14.4	18.9	17.8	11.2	12.1	11.7	11.3	10.8	12.2	13.1	10.3	12.1	11.6	7.1	1.6	0.8	1.6	2	***	99.6	99.6	90	88.8	89.6	Eimeria magna
Eimeria media	11.6	9.8	11.2	9.3	10.7	10.7	8.9	15.5	17.5	16.5	11.2	13.1	9.8	9.3	8.9	11.2	12.6	8.4	11.6	11.2	6.7	1.2	0.4	1.2	1.6	0.4	***	100	90.4	89.2	90	Eimeria media
Eimeria vejdovskyi	11.6	9.8	11.2	9.3	10.7	10.7	8.9	15.5	17.5	16.5	11.2	13.1	9.8	9.3	8.9	11.2	12.6	8.4	11.6	11.2	6.7	1.2	0.4	1.2	1.6	0.4	0	***	90.4	89.2	90	Eimeria vejdovskyi
Eimeria adenoeides	11.6	10.7	7.6	6.7	6.7	5.4	9.8	16.5	17	17.5	13.1	14.5	4.9	8	3.7	11.2	14.5	12.1	14.5	17	9.3	9.8	9.8	10.7	10.3	10.7	10.3	10.3	***	97.6	98.8	Eimeria adenoeides
Eimeria gallopavonis	14.5	11.2	8.9	8	8	5.8	10.3	18	18	18.5	12.6	16	4.5	7.6	4.9	12.1	15.5	11.6	16	17.5	10.7	11.2	11.2	12.1	11.6	12.1	11.6	11.6	2.4	***	98.8	Eimeria gallopavonis
Eimeria meleagridis	13.1	11.2	8	7.1	7.1	4.9	10.3	18	18	18.5	12.6	16	4.5	7.6	4.1	12.1	14.5	11.6	15	17.5	9.8	10.3	10.3	11.2	10.7	11.2	10.7	10.7	1.2	1.2	***	Eimeria meleagridis
Divergence	Eineria zuernii	Eimeria anseris	Eimeria chapmani	Eimeria kofoidi	Eimeria legionensis	Eimeria sp. JRBarta-2021b	Eimeria acervulina	Eimeria brunetti	Eimeria lata	Eimeria maxima	Eimeria mitis	Eimeria nagambie	Eimeria necatrix	Eimeria praecox	Eimeria tenella	Eimeria zaria	Eimeria cf. ictidea JRB-2016	Eimeria falciformis	Eimeria furonis	Eimeria leuckarti	Eimeria mephitidis	Eimeria flavescens	Eimeria intestinalis	Eimeria irresidua	Eimeria kongi	Eimeria magna	Eimeria media	Eimeria vejdovskyi	Eimeria adenoeides	Eimeria gallopavonis	Eimeria meleagridis

## Sheet: Pairwise nucleotide cox3 gene
	Eineria zuernii	Eimeria anseris	Eimeria chapmani	Eimeria kofoidi	Eimeria legionensis	Eimeria sp. JRBarta-2021b	Eimeria acervulina	Eimeria brunetti	Eimeria lata	Eimeria maxima	Eimeria mitis	Eimeria nagambie	Eimeria necatrix	Eimeria praecox	Eimeria tenella	Eimeria zaria	Eimeria cf. ictidea JRB-2016	Eimeria falciformis	Eimeria furonis	Eimeria leuckarti	Eimeria mephitidis	Eimeria flavescens	Eimeria intestinalis	Eimeria irresidua	Eimeria kongi	Eimeria magna	Eimeria media	Eimeria vejdovskyi	Eimeria adenoeides	Eimeria gallopavonis	Eimeria meleagridis	Similarity
Eineria zuernii	***	81.7	81.7	82.5	82	80.4	82.2	80.1	76.7	77.6	80.4	79.5	81.8	82.1	82.8	80.4	83.5	83.3	82.7	79.9	84.8	81.3	81.3	80.8	81.7	81.3	81.3	81.3	82.7	81	82.3	Eineria zuernii
Eimeria anseris	22.3	***	88.6	90.1	88.2	85.8	98.3	89.9	83	83.1	89.9	87.7	86.5	90.9	86.7	88.2	83.2	84.9	81.6	83.3	85.4	84.7	86	84.8	84.7	86	86.6	86.6	87	86.9	87.4	Eimeria anseris
Eimeria chapmani	21.1	12.5	***	95.9	97.6	87.6	88.5	86.9	79.9	79.6	87.8	85.3	87.2	88.2	87.4	86.5	83.5	84.9	83.5	81.5	85.4	83.2	84.4	83.7	83.5	84.8	85.1	85.1	89	87.6	88	Eimeria chapmani
Eimeria kofoidi	20	10.7	4.2	***	95.8	86.9	89.7	88.1	81.5	80.7	89.2	87	88.1	89.6	88.4	87.4	83.6	85.8	83.5	83.1	86.1	84.5	85.3	84.9	84.4	85.3	86.1	86.1	88.6	88	88.1	Eimeria kofoidi
Eimeria legionensis	20.7	12.9	2.4	4.4	***	87.4	88.4	86.8	81	81.1	88.1	84.9	86.9	88	87.7	86.9	83.5	85.3	83.7	81.7	85.3	83.7	84.7	84.1	83.9	84.8	85.6	85.6	88.8	87.4	88.2	Eimeria legionensis
Eimeria sp. JRBarta-2021b	22.8	15.9	13.6	14.4	13.8	***	86	83.5	79.1	79.1	85.7	83.3	89	88.2	88.6	84.3	82.9	83.3	82.8	81.5	84.1	83.9	85.2	83.7	84.1	84.7	85.1	85.1	88.9	88.1	88.9	Eimeria sp. JRBarta-2021b
Eimeria acervulina	21.6	1.7	12.6	11.2	12.8	15.7	***	89.1	82.9	83.8	90.4	87.8	86.7	91.3	87.1	88.8	82.1	85.1	81.5	83.2	84.9	84.5	85.8	85.2	84.8	85.6	86.2	86.2	87.2	86.9	87.4	Eimeria acervulina
Eimeria brunetti	24.3	11.3	14.5	13.1	14.7	18.8	12.2	***	82.6	82.6	89	92.8	84.4	89.4	84.5	88.5	81.9	83.5	80.4	81.2	83.3	81.7	84.4	81.9	81.9	84.2	83.9	83.9	85.1	84	83.7	Eimeria brunetti
Eimeria lata	29.4	19.6	23.8	21.5	22.4	24.8	19.8	20.3	***	93.3	83.8	81.9	80.2	82.4	80.2	82.9	76.7	79.7	76.6	76.3	79	78	79.9	78	78.8	80.4	80.3	80.3	79.8	79.8	79	Eimeria lata
Eimeria maxima	28.2	19.5	24.3	22.8	22.2	24.7	18.5	20.2	7.1	***	84.5	82.1	80.4	83.5	80.9	83.4	76.3	80.3	76.7	77	79.1	78.3	79.9	78.8	79.1	80.6	80.7	80.7	79.8	79.5	79.1	Eimeria maxima
Eimeria mitis	24	11	13.4	11.8	13.1	15.9	10.4	12	18.7	17.6	***	89	87.6	91.5	86.9	89.7	81.3	84.9	81.9	81.9	83.9	82.9	84.1	83.1	83.5	83.7	84.5	84.5	86.2	86.5	86.6	Eimeria mitis
Eimeria nagambie	25.3	13.9	16.5	14.3	17	19	13.7	7.6	21.3	21.1	12	***	84.4	88.3	83.7	87.1	80	83.1	78.6	81.1	81.9	81.2	83.1	81.1	81.2	82.9	82.8	82.8	84.1	83.2	83.2	Eimeria nagambie
Eimeria necatrix	22.3	16.8	14.2	13	14.5	12	16.6	19.4	25.4	25.1	15.3	19.4	***	87.9	97.2	84.9	82.4	85.3	82.7	81.3	84.1	84.5	85.7	85.3	85.6	86.2	86.2	86.2	90.9	91.3	90.7	Eimeria necatrix
Eimeria praecox	21.7	9.8	12.9	11.3	13.2	12.9	9.3	11.5	20.3	18.9	9	12.7	14.8	***	87.1	89.1	82.8	86.5	82.4	83.5	85.7	83.7	85.2	83.7	83.9	84.1	85.1	85.1	88	87.8	87.8	Eimeria praecox
Eimeria tenella	20.9	16.6	13.8	12.7	13.5	12.5	16.1	19.3	25.5	24.4	16.2	20.3	2.9	16	***	85.1	83.3	85.5	84	82.7	84.5	84.8	86	85.6	85.6	86.4	86.5	86.5	91.5	91.3	91.5	Eimeria tenella
Eimeria zaria	23.8	12.9	15.1	13.9	14.6	17.8	12.1	12.5	19.7	19.1	11.1	14.2	18.7	11.7	18.5	***	81	86.5	81.5	82.1	84.5	82.9	84.5	83.3	82.7	84.3	84.1	84.1	85.6	85.8	85.3	Eimeria zaria
Eimeria cf. ictidea JRB-2016	18.8	19.2	18.7	18.6	18.8	19.4	20.6	21.6	28.2	28.8	21.6	24	20.1	19.6	18.9	22.1	***	84	89.9	81.2	88.1	82.4	83.1	81.9	82.4	83.2	84	84	84.4	82.8	84.4	Eimeria cf. ictidea JRB-2016
Eimeria falciformis	20.4	18.6	17	15.8	16.4	19	18.2	20.4	25.7	24.9	18.1	20.6	17.8	16.5	17.5	16.2	18.1	***	85.2	84.5	87.6	87.3	87.6	87	87	87.5	87.2	87.2	84.9	84.4	84.7	Eimeria falciformis
Eimeria furonis	19.8	21.3	18.7	18.7	18.4	19.9	21.5	22.8	28.3	28.2	20.9	25.4	20.1	20.5	18.3	21.4	10.9	16.6	***	80.6	87.6	83.9	83.6	84.1	84	84	84.8	84.8	83.7	82	82.9	Eimeria furonis
Eimeria leuckarti	23.6	19	21.4	19.2	21	21.4	19.2	21.7	28.8	28.5	20.9	22.5	21.6	18.8	19.8	20.5	22.1	17.4	21.5	***	83.7	83.7	84.4	84	83.1	84.1	84.3	84.3	81.7	81.1	80.8	Eimeria leuckarti
Eimeria mephitidis	16.8	16.1	16	15.2	16.2	17.7	16.8	18.7	24.7	24.5	18.1	20.7	17.7	15.7	17.2	17.2	12.7	13.4	13.4	18.1	***	84.7	85.3	84.8	84.3	84.9	85.8	85.8	85.3	84.4	85.4	Eimeria mephitidis
Eimeria flavescens	21.6	17.3	19.2	17.4	18.4	18.3	17.5	21	26.2	25.8	19.4	22.3	17.4	18.5	17.1	19.8	20.1	14	18.2	18.4	17	***	92.3	95	94.8	92.2	93	93	83.9	83.2	83.7	Eimeria flavescens
Eimeria intestinalis	21.6	15.7	17.6	16.4	17.3	16.6	15.9	17.6	23.8	23.8	18	19.8	15.9	16.6	15.6	17.5	19.3	13.7	18.6	17.6	16.2	8.1	***	92.1	93	97.4	97.2	97.2	84.8	84.7	84.8	Eimeria intestinalis
Eimeria irresidua	22.4	17.1	18.5	16.9	17.9	18.5	16.6	20.8	26.1	25	19.3	22.5	16.4	18.5	16.1	19	20.9	14.3	17.9	18.1	16.8	5.2	8.4	***	95.5	91.7	92.3	92.3	84.3	83.7	84.3	Eimeria irresidua
Eimeria kongi	21	17.3	18.8	17.6	18.3	17.9	17.1	20.9	25.1	24.7	18.8	22.3	16.1	18.3	16.1	19.8	20.1	14.3	18	19.2	17.5	5.4	7.4	4.6	***	92.6	93.3	93.3	83.5	83.2	83.6	Eimeria kongi
Eimeria magna	22.8	15.9	17.1	16.4	17.1	17.3	16.5	17.9	23.1	22.9	18.7	20.1	17.3	18.2	17	17.8	19.1	15.3	18.1	17.9	16.7	8.3	2.7	8.9	7.8	***	98.1	98.1	85.1	84.4	84.4	Eimeria magna
Eimeria media	21.6	14.8	16.8	15.4	16.1	16.8	15.4	18.3	23.2	22.7	17.5	20.2	15.3	16.8	15	18	18.1	14.2	17	17.7	15.5	7.4	2.8	8.1	7.1	1.9	***	100	85.4	85.1	85.3	Eimeria media
Eimeria vejdovskyi	21.6	14.8	16.8	15.4	16.1	16.8	15.4	18.3	23.2	22.7	17.5	20.2	15.3	16.8	15	18	18.1	14.2	17	17.7	15.5	7.4	2.8	8.1	7.1	1.9	0	***	85.4	85.1	85.3	Eimeria vejdovskyi
Eimeria adenoeides	19.8	14.3	11.9	12.4	12.2	12.1	14.2	16.8	23.9	23.9	15.3	17.9	9.8	13.2	9	16.1	17.6	17	18.4	21	16.2	18.3	17.2	17.8	18.8	16.9	16.3	16.3	***	95	97.1	Eimeria adenoeides
Eimeria gallopavonis	22.1	14.5	13.7	13.2	13.9	13.1	14.5	18.1	23.9	24.2	14.9	19.1	9.3	13.3	9.3	16.3	19.6	17.6	20.7	21.9	17.4	19.1	17.7	19	19.2	18.1	17.2	17.2	5.2	***	96.4	Eimeria gallopavonis
Eimeria meleagridis	20.3	13.9	13.2	13	12.9	12.1	13.9	18.6	25.1	24.9	14.8	19.2	10	13.3	9	17	17.6	17.3	19.4	22.3	16	18.5	17.2	18.3	18.7	17.7	16.5	16.5	3	3.7	***	Eimeria meleagridis
Divergence	Eineria zuernii	Eimeria anseris	Eimeria chapmani	Eimeria kofoidi	Eimeria legionensis	Eimeria sp. JRBarta-2021b	Eimeria acervulina	Eimeria brunetti	Eimeria lata	Eimeria maxima	Eimeria mitis	Eimeria nagambie	Eimeria necatrix	Eimeria praecox	Eimeria tenella	Eimeria zaria	Eimeria cf. ictidea JRB-2016	Eimeria falciformis	Eimeria furonis	Eimeria leuckarti	Eimeria mephitidis	Eimeria flavescens	Eimeria intestinalis	Eimeria irresidua	Eimeria kongi	Eimeria magna	Eimeria media	Eimeria vejdovskyi	Eimeria adenoeides	Eimeria gallopavonis	Eimeria meleagridis

## Sheet: Pairwise  amino acid cytb gene
	Eineria zuernii	Eimeria anseris	Eimeria chapmani	Eimeria kofoidi	Eimeria legionensis	Eimeria sp. JRBarta-2021b	Eimeria acervulina	Eimeria brunetti	Eimeria lata	Eimeria maxima	Eimeria mitis	Eimeria nagambie	Eimeria necatrix	Eimeria praecox	Eimeria tenella	Eimeria zaria	Eimeria cf. ictidea JRB-2016	Eimeria falciformis	Eimeria furonis	Eimeria leuckarti	Eimeria mephitidis	Eimeria flavescens	Eimeria intestinalis	Eimeria irresidua	Eimeria kongi	Eimeria magna	Eimeria media	Eimeria vejdovskyi	Eimeria adenoeides	Eimeria gallopavonis	Eimeria meleagridis	Similarity
Eineria zuernii	***	89.4	92.5	91.9	91.9	91.9	91.4	92.2	88.6	87.5	89.4	91.6	91.9	90.5	91.9	83	93.9	93.9	93.6	90.8	93	91.4	90.5	90.8	90	90	91.1	90.5	91.4	91.4	91.4	Eineria zuernii
Eimeria anseris	11.4	***	93.9	93.3	93.9	93.6	95.5	93	89.1	88.6	90.3	92.8	93.6	93.3	93.9	83.6	91.1	92.8	91.9	91.1	93	91.6	91.1	91.4	90.3	91.6	91.9	91.4	92.8	91.9	92.8	Eimeria anseris
Eimeria chapmani	7.9	6.4	***	98.3	98.9	97.5	96.9	96.4	93	92.5	93	96.1	98.6	95.5	98.6	86.4	94.2	96.1	94.7	93.3	95.8	94.7	94.2	94.2	93.3	93.3	94.4	93.9	97.5	97.2	97.5	Eimeria chapmani
Eimeria kofoidi	8.6	7	1.7	***	98.9	98.1	96.9	96.4	93	93.6	93.9	96.1	98.1	95.5	98.6	86.1	93.9	95	94.4	93.9	95.5	95	94.4	94.4	93.9	93.3	94.4	93.9	97.5	96.7	97.5	Eimeria kofoidi
Eimeria legionensis	8.6	6.4	1.1	1.1	***	97.5	97.5	96.4	93	93	93.6	96.1	98.1	95.5	98.6	86.1	93.6	95.5	94.2	93.3	95.3	94.7	94.2	94.2	93.6	93.3	94.4	93.9	97.5	96.7	97.5	Eimeria legionensis
Eimeria sp. JRBarta-2021b	8.6	6.7	2.6	2	2.6	***	96.4	96.7	92.8	92.2	92.8	95.8	97.8	95.3	98.1	86.4	93.6	94.4	94.4	93.6	95.3	94.7	94.2	94.2	93.3	93.3	94.2	93.6	98.1	97.2	98.1	Eimeria sp. JRBarta-2021b
Eimeria acervulina	9.2	4.6	3.1	3.1	2.6	3.7	***	96.1	92.2	92.2	94.2	95.8	96.7	96.7	96.9	86.9	93	94.7	93.9	92.8	95	93.6	93.9	93	92.5	93	94.2	93.6	95.8	95	95.8	Eimeria acervulina
Eimeria brunetti	8.3	7.3	3.7	3.7	3.7	3.4	4	***	91.4	91.1	92.8	97.2	95.8	95	96.4	86.1	94.2	94.4	93.6	92.2	93.9	94.2	94.4	93.6	93	94.2	94.4	93.9	96.4	95.5	96.4	Eimeria brunetti
Eimeria lata	12.4	11.8	7.3	7.3	7.3	7.6	8.3	9.2	***	96.7	90.5	91.1	92.8	90.8	93	83.6	90	90	90.3	89.7	90	90.3	89.1	89.7	88.9	88.3	89.1	89.4	91.9	91.6	91.9	Eimeria lata
Eimeria maxima	13.8	12.4	7.9	6.7	7.3	8.3	8.3	9.5	3.4	***	89.7	90.8	92.2	90.3	92.5	82.5	89.1	89.4	89.1	88.3	89.4	88.9	88.3	88.3	87.7	87.5	88.3	88.6	91.4	91.1	91.4	Eimeria maxima
Eimeria mitis	11.4	10.5	7.3	6.4	6.7	7.6	6.1	7.6	10.1	11.1	***	92.5	92.8	92.5	93.6	85.8	90.5	91.6	90.5	90.8	91.6	92.5	92.2	91.6	91.4	90.8	92.2	91.6	93	92.5	93	Eimeria mitis
Eimeria nagambie	8.9	7.6	4	4	4	4.3	4.3	2.8	9.5	9.8	7.9	***	95.5	95.8	96.4	86.9	93	93.9	92.8	92.5	93.9	93.6	93.6	92.8	92.2	93	93.6	93	95.5	94.7	95.5	Eimeria nagambie
Eimeria necatrix	8.6	6.7	1.4	2	2	2.3	3.4	4.3	7.6	8.3	7.6	4.6	***	95.5	99.2	85.8	94.2	95.5	95	93.9	95.8	94.7	94.2	94.2	93.3	93.3	94.4	93.9	98.1	97.8	98.1	Eimeria necatrix
Eimeria praecox	10.1	7	4.6	4.6	4.6	4.9	3.4	5.2	9.8	10.5	7.9	4.3	4.6	***	96.4	86.1	92.8	93.6	92.8	92.5	94.4	93	93	92.2	91.6	92.2	93.9	92.8	95.3	94.7	95.3	Eimeria praecox
Eimeria tenella	8.6	6.4	1.4	1.4	1.4	2	3.1	3.7	7.3	7.9	6.7	3.7	0.8	3.7	***	86.4	94.4	95.8	94.7	94.7	96.1	95.5	94.7	94.7	94.2	93.9	95	94.4	98.9	98.1	98.9	Eimeria tenella
Eimeria zaria	19.3	18.6	15.1	15.4	15.4	15.1	14.4	15.4	18.6	20	15.8	14.4	15.8	15.4	15.1	***	83.6	85	83.8	83.6	84.7	85	84.4	84.1	83.6	83.8	84.4	84.4	86.4	86.1	86.4	Eimeria zaria
Eimeria cf. ictidea JRB-2016	6.4	9.5	6.1	6.4	6.7	6.7	7.3	6.1	10.8	11.8	10.1	7.3	6.1	7.6	5.8	18.6	***	96.4	98.6	93.6	96.9	95.8	93.9	95	94.4	93.3	94.4	93.9	93.9	93.6	93.9	Eimeria cf. ictidea JRB-2016
Eimeria falciformis	6.4	7.6	4	5.2	4.6	5.8	5.5	5.8	10.8	11.4	8.9	6.4	4.6	6.7	4.3	16.8	3.7	***	96.7	93.9	97.2	95.8	94.4	95	94.4	94.2	95.3	94.7	95.3	95	95.3	Eimeria falciformis
Eimeria furonis	6.7	8.6	5.5	5.8	6.1	5.8	6.4	6.7	10.5	11.8	10.1	7.6	5.2	7.6	5.5	18.2	1.4	3.4	***	93.9	97.8	96.1	95	95.5	94.7	94.4	95.5	95	94.2	93.9	94.2	Eimeria furonis
Eimeria leuckarti	9.8	9.5	7	6.4	7	6.7	7.6	8.3	11.1	12.8	9.8	7.9	6.4	7.9	5.5	18.6	6.7	6.4	6.4	***	95.5	95.8	93.6	95	94.7	92.2	93.6	93.6	93.6	93	93.6	Eimeria leuckarti
Eimeria mephitidis	7.3	7.3	4.3	4.6	4.9	4.9	5.2	6.4	10.8	11.4	8.9	6.4	4.3	5.8	4	17.2	3.1	2.8	2.3	4.6	***	96.4	95.5	95.5	95	94.4	95.5	95.5	95	94.7	95	Eimeria mephitidis
Eimeria flavescens	9.2	8.9	5.5	5.2	5.5	5.5	6.7	6.1	10.5	12.1	7.9	6.7	5.5	7.3	4.6	16.8	4.3	4.3	4	4.3	3.7	***	96.9	99.2	98.6	96.1	97.5	96.9	95	94.2	95	Eimeria flavescens
Eimeria intestinalis	10.1	9.5	6.1	5.8	6.1	6.1	6.4	5.8	11.8	12.8	8.3	6.7	6.1	7.3	5.5	17.5	6.4	5.8	5.2	6.7	4.6	3.1	***	96.4	95.8	97.2	98.6	98.6	94.2	93.3	94.2	Eimeria intestinalis
Eimeria irresidua	9.8	9.2	6.1	5.8	6.1	6.1	7.3	6.7	11.1	12.8	8.9	7.6	6.1	8.3	5.5	17.9	5.2	5.2	4.6	5.2	4.6	0.8	3.7	***	97.8	95.5	96.9	96.4	94.2	93.3	94.2	Eimeria irresidua
Eimeria kongi	10.8	10.5	7	6.4	6.7	7	7.9	7.3	12.1	13.4	9.2	8.3	7	8.9	6.1	18.6	5.8	5.8	5.5	5.5	5.2	1.4	4.3	2.3	***	94.7	96.1	95.5	93.6	92.8	93.6	Eimeria kongi
Eimeria magna	10.8	8.9	7	7	7	7	7.3	6.1	12.8	13.8	9.8	7.3	7	8.3	6.4	18.2	7	6.1	5.8	8.3	5.8	4	2.8	4.6	5.5	***	98.1	98.1	93.6	92.8	93.6	Eimeria magna
Eimeria media	9.5	8.6	5.8	5.8	5.8	6.1	6.1	5.8	11.8	12.8	8.3	6.7	5.8	6.4	5.2	17.5	5.8	4.9	4.6	6.7	4.6	2.6	1.4	3.1	4	2	***	98.9	94.4	93.6	94.4	Eimeria media
Eimeria vejdovskyi	10.1	9.2	6.4	6.4	6.4	6.7	6.7	6.4	11.4	12.4	8.9	7.3	6.4	7.6	5.8	17.5	6.4	5.5	5.2	6.7	4.6	3.1	1.4	3.7	4.6	2	1.1	***	93.9	93.6	93.9	Eimeria vejdovskyi
Eimeria adenoeides	9.2	7.6	2.6	2.6	2.6	2	4.3	3.7	8.6	9.2	7.3	4.6	2	4.9	1.1	15.1	6.4	4.9	6.1	6.7	5.2	5.2	6.1	6.1	6.7	6.7	5.8	6.4	***	99.2	100	Eimeria adenoeides
Eimeria gallopavonis	9.2	8.6	2.8	3.4	3.4	2.8	5.2	4.6	8.9	9.5	7.9	5.5	2.3	5.5	2	15.4	6.7	5.2	6.4	7.3	5.5	6.1	7	7	7.6	7.6	6.7	6.7	0.8	***	99.2	Eimeria gallopavonis
Eimeria meleagridis	9.2	7.6	2.6	2.6	2.6	2	4.3	3.7	8.6	9.2	7.3	4.6	2	4.9	1.1	15.1	6.4	4.9	6.1	6.7	5.2	5.2	6.1	6.1	6.7	6.7	5.8	6.4	0	0.8	***	Eimeria meleagridis
Divergence	Eineria zuernii	Eimeria anseris	Eimeria chapmani	Eimeria kofoidi	Eimeria legionensis	Eimeria sp. JRBarta-2021b	Eimeria acervulina	Eimeria brunetti	Eimeria lata	Eimeria maxima	Eimeria mitis	Eimeria nagambie	Eimeria necatrix	Eimeria praecox	Eimeria tenella	Eimeria zaria	Eimeria cf. ictidea JRB-2016	Eimeria falciformis	Eimeria furonis	Eimeria leuckarti	Eimeria mephitidis	Eimeria flavescens	Eimeria intestinalis	Eimeria irresidua	Eimeria kongi	Eimeria magna	Eimeria media	Eimeria vejdovskyi	Eimeria adenoeides	Eimeria gallopavonis	Eimeria meleagridis

## Sheet: Pairwise nucleotide cytb gene
	Eineria zuernii	Eimeria anseris	Eimeria chapmani	Eimeria kofoidi	Eimeria legionensis	Eimeria sp. JRBarta-2021b	Eimeria acervulina	Eimeria brunetti	Eimeria lata	Eimeria maxima	Eimeria mitis	Eimeria nagambie	Eimeria necatrix	Eimeria praecox	Eimeria tenella	Eimeria zaria	Eimeria cf. ictidea JRB-2016	Eimeria falciformis	Eimeria furonis	Eimeria leuckarti	Eimeria mephitidis	Eimeria flavescens	Eimeria intestinalis	Eimeria irresidua	Eimeria kongi	Eimeria magna	Eimeria media	Eimeria vejdovskyi	Eimeria adenoeides	Eimeria gallopavonis	Eimeria meleagridis	Similarity
Eineria zuernii	***	84.9	85.9	86.3	85.8	86.6	86.1	86.1	81.5	81.6	85.6	85.2	85.6	85.3	85.6	81.6	87.7	88.6	87.8	87.1	89.5	87.2	87.2	86.8	86.9	87	87.3	87	86	86.1	86	Eineria zuernii
Eimeria anseris	17	***	89.2	89	88.5	91	96	92	84.8	85.6	90.4	90.6	89.6	91.1	89.8	87.2	86.5	90.6	88.1	87.2	89.2	88.7	88.7	89.3	88.2	88	88.5	88.3	90.3	90.1	90.4	Eimeria anseris
Eimeria chapmani	15.7	11.7	***	96.1	97.4	91.1	91.3	90.5	85	85.9	89.3	89.2	91	90.3	91.2	85.8	87.1	90.2	87.9	87.6	89.8	89	89.9	88.9	88.5	89.4	89.4	89.6	90	90.5	90	Eimeria chapmani
Eimeria kofoidi	15.2	12	4	***	95.8	90.6	91.3	90.2	85.2	86.3	89.5	88.9	90.4	90.2	90.6	86.8	86.9	89.6	88.1	88.7	90.3	88.9	89.9	88.8	88.3	89.4	89.4	89.6	90	89.7	90.3	Eimeria kofoidi
Eimeria legionensis	15.9	12.5	2.6	4.3	***	91.7	90.8	90.9	85.2	85.8	89.6	89.4	90.6	90.7	90.7	85.9	87.6	90.2	87.8	88.1	89.9	88.9	90	88.9	88.4	89.3	89.4	89.5	90.2	90.4	90.7	Eimeria legionensis
Eimeria sp. JRBarta-2021b	14.9	9.6	9.5	10.1	8.9	***	92.4	92.2	86.2	86.4	90.6	90.6	93.4	91.9	94	87.1	88.7	91	89.1	89.8	91.1	90.8	90.4	90.6	89.8	90.3	90.4	90.6	94.4	94.3	94.4	Eimeria sp. JRBarta-2021b
Eimeria acervulina	15.5	4.1	9.3	9.3	9.9	8	***	93.6	86.7	88.2	92.6	92	91.2	93.6	91.1	89.3	87.2	90.6	89.2	88.2	89.5	89.6	89.4	90	89	88.9	89.4	89.2	91.8	91.8	91.9	Eimeria acervulina
Eimeria brunetti	15.5	8.5	10.2	10.6	9.7	8.2	6.7	***	86.8	86.8	91.4	94	90	92.3	90.1	88.1	87.5	90.2	87.9	87.8	89.5	89.3	90	89.3	88.5	89.2	89.4	89.5	90.9	90.9	91	Eimeria brunetti
Eimeria lata	21.5	17.2	16.9	16.7	16.7	15.4	14.9	14.7	***	94.6	85.9	86.3	84.7	87.4	84.5	83.6	83.3	84.9	83.4	83.5	84.2	84.5	84.2	84	84	83.7	83.7	84.3	85.5	85.6	85.8	Eimeria lata
Eimeria maxima	21.4	16.1	15.7	15.3	15.9	15.1	12.9	14.7	5.6	***	86.4	87.2	85.5	87.4	85.1	84.1	83.3	84.8	83.5	83.4	84.1	84.5	83.7	84.1	84.1	83.8	83.9	84.4	85.8	85.9	86	Eimeria maxima
Eimeria mitis	16	10.3	11.7	11.4	11.3	10	7.8	9.2	15.7	15.2	***	90.7	89.2	90.8	89.5	87.8	86.3	88.8	86.9	87.2	88.8	89.3	89.6	89.4	89	88.7	89.1	89.1	89.7	89.6	89.9	Eimeria mitis
Eimeria nagambie	16.6	10	11.8	12.3	11.6	10.2	8.5	6.3	15.7	14.5	10.1	***	89.5	91.7	89.8	87.5	87.2	89.4	86.9	87.7	88.5	88.8	88.7	88.5	88	88.1	88.3	88.2	90.3	89.6	90.2	Eimeria nagambie
Eimeria necatrix	16.2	11.2	9.7	10.4	10.2	6.9	9.4	10.8	17.3	16.3	11.8	11.3	***	90.6	98.5	86	87.9	89.5	88.8	88.9	90.5	89.1	89.3	88.8	88.6	88.8	89.2	89.3	93.2	93.2	92.6	Eimeria necatrix
Eimeria praecox	16.6	9.5	10.5	10.8	9.9	8.7	6.7	8.2	13.9	13.9	9.8	9.2	10.2	***	90.6	88	87.3	90.3	87.3	88.1	89.9	89.9	89.8	89.5	88.8	89.3	89.8	89.6	90.6	90.7	90.9	Eimeria praecox
Eimeria tenella	16.1	11	9.4	10.2	10	6.3	9.5	10.7	17.5	16.8	11.3	11	1.5	10.1	***	86.8	88.1	90.1	88.7	89	90.9	89.4	89.4	89.3	88.8	89.2	89.5	89.6	93.9	93.6	93.2	Eimeria tenella
Eimeria zaria	21.3	14.1	15.8	14.6	15.7	14.2	11.6	12.9	18.6	18	13.4	14.3	15.6	13.2	14.6	***	83.7	86	83.9	84.3	85.4	85.6	85.2	85.8	85	84.5	84.7	85.1	87.5	86.8	87.1	Eimeria zaria
Eimeria cf. ictidea JRB-2016	13.5	15	14.2	14.4	13.6	12.3	14.1	13.8	19	19	15.2	14.1	13.3	14	13.1	18.4	***	91.1	95	89.8	93.1	89.4	89	89.6	89	88.9	89.2	88.7	87.8	87.6	87.9	Eimeria cf. ictidea JRB-2016
Eimeria falciformis	12.5	10.1	10.6	11.2	10.6	9.6	10	10.6	17	17.1	12.2	11.5	11.4	10.5	10.7	15.8	9.5	***	91.6	91.9	94	93.1	92.5	93.3	92.7	91.9	92.4	92.3	90.7	90	91.4	Eimeria falciformis
Eimeria furonis	13.4	12.9	13.3	13	13.4	11.8	11.7	13.3	18.9	18.8	14.5	14.4	12.2	14	12.3	18.2	5.2	9	***	90	93.5	89.5	89.9	90.3	89.6	89.8	90.3	89.8	88.2	87.9	88.2	Eimeria furonis
Eimeria leuckarti	14.2	14	13.6	12.3	13	11.2	12.8	13.4	19.1	19.2	14.3	13.5	12.1	13.4	12	18.1	11	8.6	10.8	***	92.7	91.8	90.9	91.9	91.5	90.6	90.9	90.9	88.9	89.1	89.1	Eimeria leuckarti
Eimeria mephitidis	11.4	11.7	11	10.4	10.9	9.5	11.3	11.3	17.9	18	12.2	12.5	10.3	10.9	9.7	16.3	7.3	6.3	6.8	7.7	***	92.3	92.2	92.5	91.9	92.1	92.3	92.1	90.5	90.1	90.6	Eimeria mephitidis
Eimeria flavescens	14.1	12.3	12	12.1	12.1	9.8	11.2	11.7	17.4	17.4	11.6	12.2	11.9	10.9	11.4	16	11.6	7.2	11.3	8.8	8.2	***	93.6	96.7	96.4	93.3	93.9	93.8	89.7	89.5	89.8	Eimeria flavescens
Eimeria intestinalis	14.1	12.3	10.9	10.9	10.8	10.4	11.4	10.8	17.9	18.5	11.2	12.3	11.7	11	11.5	16.6	12	7.9	10.9	9.7	8.3	6.7	***	93.5	93.2	97.2	98	98.2	89.3	89.2	89.7	Eimeria intestinalis
Eimeria irresidua	14.7	11.6	12.1	12.2	12.1	10.1	10.8	11.6	18.2	18	11.5	12.5	12.2	11.3	11.7	15.7	11.3	7	10.5	8.7	7.9	3.4	6.8	***	96.9	93.3	94	93.7	90.2	89.6	90.5	Eimeria irresidua
Eimeria kongi	14.5	12.8	12.5	12.7	12.6	11	12	12.5	18.2	18.1	11.9	13.2	12.4	12.2	12.2	16.8	12	7.7	11.2	9.1	8.6	3.7	7.1	3.1	***	92.6	93.4	93.3	89.4	88.7	89.4	Eimeria kongi
Eimeria magna	14.4	13.2	11.5	11.4	11.7	10.5	12.1	11.8	18.5	18.4	12.3	13.1	12.2	11.7	11.8	17.4	12.1	8.7	11	10.1	8.4	7	2.8	7	7.8	***	98.5	98.2	89.9	89.3	90.1	Eimeria magna
Eimeria media	14	12.5	11.4	11.4	11.5	10.4	11.5	11.4	18.5	18.3	11.9	12.8	11.8	11	11.4	17.2	11.8	8	10.5	9.7	8.1	6.4	2.1	6.3	6.9	1.5	***	98.8	89.5	89.3	90	Eimeria media
Eimeria vejdovskyi	14.4	12.7	11.2	11.2	11.3	10	11.8	11.3	17.8	17.7	11.9	12.9	11.7	11.2	11.2	16.7	12.3	8.1	11	9.7	8.4	6.5	1.8	6.6	7	1.8	1.2	***	89.3	89.2	89.9	Eimeria vejdovskyi
Eimeria adenoeides	15.6	10.5	10.9	10.8	10.6	5.9	8.8	9.7	16.4	15.9	11.1	10.5	7.1	10.1	6.4	13.7	13.4	9.9	12.9	12.1	10.3	11.1	11.7	10.6	11.6	10.9	11.3	11.7	***	96.1	97.5	Eimeria adenoeides
Eimeria gallopavonis	15.5	10.7	10.3	11.2	10.4	6	8.8	9.7	16.1	15.7	11.2	11.2	7.1	10	6.7	14.6	13.7	10.8	13.3	11.9	10.7	11.3	11.8	11.2	12.3	11.7	11.7	11.8	4	***	96.4	Eimeria gallopavonis
Eimeria meleagridis	15.6	10.3	10.8	10.5	10	5.9	8.7	9.6	15.9	15.6	10.9	10.6	7.9	9.7	7.1	14.2	13.3	9.2	12.8	11.9	10	11	11.1	10.3	11.6	10.7	10.8	10.9	2.5	3.7	***	Eimeria meleagridis
Divergence	Eineria zuernii	Eimeria anseris	Eimeria chapmani	Eimeria kofoidi	Eimeria legionensis	Eimeria sp. JRBarta-2021b	Eimeria acervulina	Eimeria brunetti	Eimeria lata	Eimeria maxima	Eimeria mitis	Eimeria nagambie	Eimeria necatrix	Eimeria praecox	Eimeria tenella	Eimeria zaria	Eimeria cf. ictidea JRB-2016	Eimeria falciformis	Eimeria furonis	Eimeria leuckarti	Eimeria mephitidis	Eimeria flavescens	Eimeria intestinalis	Eimeria irresidua	Eimeria kongi	Eimeria magna	Eimeria media	Eimeria vejdovskyi	Eimeria adenoeides	Eimeria gallopavonis	Eimeria meleagridis

## Sheet: Pairwise nucleotide PCGs gene
	Eineria zuernii	Eimeria anseris	Eimeria chapmani	Eimeria kofoidi	Eimeria legionensis	Eimeria sp. JRBarta-2021b	Eimeria acervulina	Eimeria brunetti	Eimeria lata	Eimeria maxima	Eimeria mitis	Eimeria nagambie	Eimeria necatrix	Eimeria praecox	Eimeria tenella	Eimeria zaria	Eimeria cf. ictidea JRB-2016	Eimeria falciformis	Eimeria furonis	Eimeria leuckarti	Eimeria mephitidis	Eimeria flavescens	Eimeria intestinalis	Eimeria irresidua	Eimeria kongi	Eimeria magna	Eimeria media	Eimeria vejdovskyi	Eimeria adenoeides	Eimeria gallopavonis	Eimeria meleagridis	Similarity
Eineria zuernii	***	83.3	82.5	83.1	82.6	82	84	82.7	80	80.1	83	82.6	83.6	83.3	84.1	81.8	84	85.4	83.7	82.1	85.6	83	83.3	82.9	83.1	84.2	83.3	83.2	82.8	82.2	82.5	Eineria zuernii
Eimeria anseris	18.9	***	88.2	88.7	88	87.8	97.6	91.2	85.6	86.3	90.5	89.9	89	91.7	89.3	89.3	84.7	88.1	84.8	84.8	87	86.3	86.5	86.8	86.2	87.6	86.8	86.7	88.6	88.2	88.3	Eimeria anseris
Eimeria chapmani	18	11.2	***	96.4	97.6	89.6	88.9	87.5	83.2	83.8	87.7	86.8	87.9	88.8	88.3	86.6	86.6	86.8	87.1	86.7	89	87.9	88.4	88.3	88	86.7	88.6	88.3	89.9	89.6	89.4	Eimeria chapmani
Eimeria kofoidi	17.3	10.5	3.7	***	96.4	89.4	89.4	87.6	83.6	84.2	88.2	87	87.7	89.1	88.2	87.2	86.8	86.9	87.4	87.4	89.4	88.3	88.8	88.7	88.1	86.8	89	88.7	89.7	89.4	89.5	Eimeria kofoidi
Eimeria legionensis	17.9	11.4	2.5	3.7	***	89.8	88.8	87.6	83.5	84	87.8	86.7	87.6	88.8	88.2	86.7	86.8	86.9	87.3	86.9	89	87.9	88.4	88.2	88	86.5	88.6	88.3	90	89.5	89.8	Eimeria legionensis
Eimeria sp. JRBarta-2021b	18.7	11.6	11.1	11.4	10.8	***	88.5	86.6	83.5	83.3	87.4	86.4	90.4	88.5	90.3	86.3	86.7	86.7	86.8	86.2	88.3	87.9	87.8	88	87.7	86.3	88.1	88.6	92.5	92.2	92.3	Eimeria sp. JRBarta-2021b
Eimeria acervulina	18	2.4	10.3	9.7	10.4	10.8	***	91.3	86.3	87.5	91.5	90.6	89.5	92.9	89.8	90.3	84.8	88.5	85.3	85.4	87.1	86.7	86.8	87.2	86.6	87.9	87.2	87	89.1	88.8	88.8	Eimeria acervulina
Eimeria brunetti	19.7	9.4	11.9	11.8	11.8	13	9.2	***	85.3	85.9	90.3	93.7	87.8	91.2	87.9	89.5	84	87.1	83.9	84.2	85.8	85.1	86.2	85.6	85.1	87.3	85.9	85.8	86.7	86.8	86.3	Eimeria brunetti
Eimeria lata	23.1	16	17.3	16.6	16.8	17.2	15.1	16.3	***	93.9	85.9	85.3	84	86.2	84.1	85	80.6	83.7	80.7	80.5	82.1	81.7	82.3	82.1	82.1	83.2	82.2	82.7	83.6	83.7	83.6	Eimeria lata
Eimeria maxima	23.2	15.3	16.6	16.1	16.4	17.2	13.9	15.7	6.2	***	86.7	86.1	84.3	87.3	84.7	85.3	80.6	83.7	81.2	80.8	82.3	82.2	82.3	82.6	82.5	83.7	82.5	82.6	83.4	83.5	83.3	Eimeria maxima
Eimeria mitis	19.1	9.9	11.7	11	11.6	12.2	8.8	10.3	15.6	14.5	***	90.2	88.4	91.2	88.6	89.8	83.9	87.5	84.5	84.5	86.5	86	86.3	86.4	86.1	87.3	86.4	86.5	87.4	87.3	87.4	Eimeria mitis
Eimeria nagambie	19.8	10.8	12.7	12.5	12.9	13.2	10.1	6.7	16.3	15.5	10.4	***	87.9	90.8	87.7	88.8	83.5	86.6	83.3	84.1	85.4	84.6	85.5	85	84.5	86.5	85.1	85	86.3	86.1	86.1	Eimeria nagambie
Eimeria necatrix	18.3	11.9	11.5	11.7	11.8	8.7	11.3	13.3	18.2	17.7	12.5	13.1	***	89.4	97.6	86.8	84.8	87.8	85.4	84.7	86.9	86.2	86.6	86.7	86.5	87.9	86.9	87	91.3	91.3	90.9	Eimeria necatrix
Eimeria praecox	18.9	8.9	10.5	10.1	10.4	10.8	7.5	9.4	15.3	14.1	9.1	9.8	11.4	***	89.5	89.9	85	88.3	85	85.5	87.3	86.7	87	86.8	86.2	87.7	87.2	87	88.4	88.5	88.3	Eimeria praecox
Eimeria tenella	17.8	11.6	11.1	11.1	11.2	8.7	11.1	13.2	17.9	17.3	12.2	13.5	2.4	11.4	***	87.3	85.1	88.5	85.8	85.4	87.5	86.5	87.1	87.2	86.8	88.5	87.4	87.3	91.6	91.5	91.3	Eimeria tenella
Eimeria zaria	20.7	11.4	12.9	12.3	12.9	13.6	10.1	11.2	16.6	16.3	10.6	12	14.2	10.6	13.8	***	83.2	86.6	83.4	83.8	85.5	85.1	85.2	85.4	84.8	86.2	85.2	85.4	86.9	86.8	86.5	Eimeria zaria
Eimeria cf. ictidea JRB-2016	16.1	15.4	15.2	14.9	14.9	14.6	15.3	16.3	20.7	20.9	16.3	16.9	15.3	15.1	14.9	17.2	***	86.8	93.3	86.5	91.7	87.3	87.2	87.2	86.8	85.5	87.5	87	86.9	86.2	86.8	Eimeria cf. ictidea JRB-2016
Eimeria falciformis	16.3	12.8	12.5	12.3	12.3	12.6	12.3	14.1	18.1	18.2	13.3	14.7	13	12.5	12.3	14.4	12.5	***	87.8	87.6	89.4	89.1	89.1	89.3	89.1	90.2	89.1	89	87.2	86.7	87.1	Eimeria falciformis
Eimeria furonis	16.5	15.3	14.5	14.1	14.3	14.5	14.7	16.3	20.4	20.1	15.7	17.1	14.5	15.1	14	17	7.2	11.3	***	87.1	91.4	88	88	88.5	88	86.5	88.6	88.1	86.9	86.4	86.5	Eimeria furonis
Eimeria leuckarti	18.6	15.3	15	14.1	14.7	15.2	14.6	15.9	20.7	20.5	15.6	16.1	15.3	14.4	14.6	16.4	15.3	11.5	14.5	***	89.5	88.9	89.1	89.4	88.9	87.1	89	88.7	86.6	86.4	86.1	Eimeria leuckarti
Eimeria mephitidis	14	12.5	12.2	11.6	12.2	12.6	12.5	13.9	18.6	18.5	13.1	14.4	12.5	12.2	11.9	14.2	9	9.3	9.3	11.6	***	89.5	89.9	89.9	89.4	88.1	90.1	89.7	88.8	88.2	88.6	Eimeria mephitidis
Eimeria flavescens	17.3	13.4	13.5	13	13.6	13.1	13	14.8	19.1	18.7	13.7	15.4	13.5	12.9	13.1	14.7	14.3	9.8	13.4	12.3	11.5	***	93.4	96.3	95.9	91.5	93.8	93.4	88	87.6	87.7	Eimeria flavescens
Eimeria intestinalis	16.9	13.1	13	12.4	12.9	13.2	12.8	13.5	18.4	18.5	13.3	14.4	13	12.6	12.5	14.6	14.4	9.7	13.4	12.1	11.1	7	***	93.7	93.8	95.7	97.7	97.4	88	87.7	88	Eimeria intestinalis
Eimeria irresidua	17.5	12.9	13	12.6	13.2	13	12.3	14.2	18.6	18.1	13.2	14.9	12.8	12.8	12.4	14.4	14.5	9.5	12.8	11.8	11.1	3.9	6.7	***	96.9	91.8	94.1	93.6	88.5	88.1	88.3	Eimeria irresidua
Eimeria kongi	17.2	13.5	13.4	13.3	13.5	13.3	13.1	14.8	18.6	18.3	13.5	15.5	13.1	13.5	12.8	15.1	14.9	9.8	13.5	12.3	11.7	4.3	6.7	3.2	***	91.7	94	93.6	88	87.6	87.9	Eimeria kongi
Eimeria magna	17.8	13.6	12.9	12.7	13.1	13.3	13.2	14	18.9	18.4	13.9	15	13.2	13.4	12.5	15.2	14.4	10.3	13.1	12.4	11.1	7.2	2.6	6.8	7	***	96.8	96.6	87	86.4	86.7	Eimeria magna
Eimeria media	17	12.8	12.7	12.3	12.7	12.9	12.4	13.9	18.4	18.2	13.3	14.8	12.6	12.4	12.1	14.7	14	9.8	12.7	12.2	10.8	6.6	2.4	6.3	6.4	1.5	***	99.3	88.4	88.1	88.3	Eimeria media
Eimeria vejdovskyi	17.2	13	12.6	12.2	12.7	12.7	12.6	13.9	18.3	18.2	13.4	14.9	12.7	12.5	12.2	14.6	14.2	9.8	12.9	12.2	10.9	6.7	2.3	6.5	6.5	1.6	0.4	***	88.7	88.4	88.6	Eimeria vejdovskyi
Eimeria adenoeides	17.7	10.7	10.8	11	10.6	8.1	10	12.9	17.1	17.1	12.2	13.3	7.6	10.9	7.2	12.8	14.3	12	14.3	14.7	12.1	13.1	13	12.5	13.1	12.5	12.5	12.6	***	95.6	97.5	Eimeria adenoeides
Eimeria gallopavonis	18.4	11.1	11.1	11.3	11.2	8.5	10.5	12.7	17	17	12.4	13.5	7.7	10.8	7.3	13	15.3	12.6	15	15	12.7	13.5	13.4	12.9	13.5	13.3	12.9	12.9	4.6	***	96.1	Eimeria gallopavonis
Eimeria meleagridis	18	11.1	11.4	11.2	10.9	8.3	10.4	13.4	17.1	17.2	12.2	13.6	8.1	11.1	7.5	13.3	14.5	12.1	14.8	15.4	12.3	13.4	13	12.7	13.1	12.8	12.7	12.7	2.6	4.2	***	Eimeria meleagridis
Divergence	Eineria zuernii	Eimeria anseris	Eimeria chapmani	Eimeria kofoidi	Eimeria legionensis	Eimeria sp. JRBarta-2021b	Eimeria acervulina	Eimeria brunetti	Eimeria lata	Eimeria maxima	Eimeria mitis	Eimeria nagambie	Eimeria necatrix	Eimeria praecox	Eimeria tenella	Eimeria zaria	Eimeria cf. ictidea JRB-2016	Eimeria falciformis	Eimeria furonis	Eimeria leuckarti	Eimeria mephitidis	Eimeria flavescens	Eimeria intestinalis	Eimeria irresidua	Eimeria kongi	Eimeria magna	Eimeria media	Eimeria vejdovskyi	Eimeria adenoeides	Eimeria gallopavonis	Eimeria meleagridis
Pair Distances of Untitled ClustalW (Weighted)
	Percent Similarity in upper triangle
	Percent Divergence in lower triangle
	OUR_PCGs	Eimeria_anseris	Eimeria_chapmani	Eimeria_kofoidi	Eimeria_legionensis	Eimeria_sp._JRBarta-2021b	Eimeria_acervulina	Eimeria_brunetti	Eimeria_lata	Eimeria_maxima	Eimeria_mitis	Eimeria_nagambie	Eimeria_necatrix	Eimeria_praecox	Eimeria_tenella	Eimeria_zaria	Eimeria_cf._ictidea_JRB-2016	Eimeria_falciformis	Eimeria_furonis	Eimeria_leuckarti	Eimeria_mephitidis	Eimeria_flavescens	Eimeria_intestinalis	Eimeria_irresidua	Eimeria_kongi	Eimeria_magna	Eimeria_media	Eimeria_vejdovskyi	Eimeria_adenoeides	Eimeria_gallopavonis	Eimeria_meleagridis
OUR_PCGs	***	83.3	82.5	83.1	82.6	82	84	82.7	80	80.1	83	82.6	83.6	83.3	84.1	81.8	84	85.4	83.7	82.1	85.6	83	83.3	82.9	83.1	84.2	83.3	83.2	82.8	82.2	82.5	OUR_PCGs
Eimeria_anseris	18.9	***	88.2	88.7	88	87.8	97.6	91.2	85.6	86.3	90.5	89.9	89	91.7	89.3	89.3	84.7	88.1	84.8	84.8	87	86.3	86.5	86.8	86.2	87.6	86.8	86.7	88.6	88.2	88.3	Eimeria_anseris
Eimeria_chapmani	18	11.2	***	96.4	97.6	89.6	88.9	87.5	83.2	83.8	87.7	86.8	87.9	88.8	88.3	86.6	86.6	86.8	87.1	86.7	89	87.9	88.4	88.3	88	86.7	88.6	88.3	89.9	89.6	89.4	Eimeria_chapmani
Eimeria_kofoidi	17.3	10.5	3.7	***	96.4	89.4	89.4	87.6	83.6	84.2	88.2	87	87.7	89.1	88.2	87.2	86.8	86.9	87.4	87.4	89.4	88.3	88.8	88.7	88.1	86.8	89	88.7	89.7	89.4	89.5	Eimeria_kofoidi
Eimeria_legionensis	17.9	11.4	2.5	3.7	***	89.8	88.8	87.6	83.5	84	87.8	86.7	87.6	88.8	88.2	86.7	86.8	86.9	87.3	86.9	89	87.9	88.4	88.2	88	86.5	88.6	88.3	90	89.5	89.8	Eimeria_legionensis
Eimeria_sp._JRBarta-2021b	18.7	11.6	11.1	11.4	10.8	***	88.5	86.6	83.5	83.3	87.4	86.4	90.4	88.5	90.3	86.3	86.7	86.7	86.8	86.2	88.3	87.9	87.8	88	87.7	86.3	88.1	88.6	92.5	92.2	92.3	Eimeria_sp._JRBarta-2021b
Eimeria_acervulina	18	2.4	10.3	9.7	10.4	10.8	***	91.3	86.3	87.5	91.5	90.6	89.5	92.9	89.8	90.3	84.8	88.5	85.3	85.4	87.1	86.7	86.8	87.2	86.6	87.9	87.2	87	89.1	88.8	88.8	Eimeria_acervulina
Eimeria_brunetti	19.7	9.4	11.9	11.8	11.8	13	9.2	***	85.3	85.9	90.3	93.7	87.8	91.2	87.9	89.5	84	87.1	83.9	84.2	85.8	85.1	86.2	85.6	85.1	87.3	85.9	85.8	86.7	86.8	86.3	Eimeria_brunetti
Eimeria_lata	23.1	16	17.3	16.6	16.8	17.2	15.1	16.3	***	93.9	85.9	85.3	84	86.2	84.1	85	80.6	83.7	80.7	80.5	82.1	81.7	82.3	82.1	82.1	83.2	82.2	82.7	83.6	83.7	83.6	Eimeria_lata
Eimeria_maxima	23.2	15.3	16.6	16.1	16.4	17.2	13.9	15.7	6.2	***	86.7	86.1	84.3	87.3	84.7	85.3	80.6	83.7	81.2	80.8	82.3	82.2	82.3	82.6	82.5	83.7	82.5	82.6	83.4	83.5	83.3	Eimeria_maxima
Eimeria_mitis	19.1	9.9	11.7	11	11.6	12.2	8.8	10.3	15.6	14.5	***	90.2	88.4	91.2	88.6	89.8	83.9	87.5	84.5	84.5	86.5	86	86.3	86.4	86.1	87.3	86.4	86.5	87.4	87.3	87.4	Eimeria_mitis
Eimeria_nagambie	19.8	10.8	12.7	12.5	12.9	13.2	10.1	6.7	16.3	15.5	10.4	***	87.9	90.8	87.7	88.8	83.5	86.6	83.3	84.1	85.4	84.6	85.5	85	84.5	86.5	85.1	85	86.3	86.1	86.1	Eimeria_nagambie
Eimeria_necatrix	18.3	11.9	11.5	11.7	11.8	8.7	11.3	13.3	18.2	17.7	12.5	13.1	***	89.4	97.6	86.8	84.8	87.8	85.4	84.7	86.9	86.2	86.6	86.7	86.5	87.9	86.9	87	91.3	91.3	90.9	Eimeria_necatrix
Eimeria_praecox	18.9	8.9	10.5	10.1	10.4	10.8	7.5	9.4	15.3	14.1	9.1	9.8	11.4	***	89.5	89.9	85	88.3	85	85.5	87.3	86.7	87	86.8	86.2	87.7	87.2	87	88.4	88.5	88.3	Eimeria_praecox
Eimeria_tenella	17.8	11.6	11.1	11.1	11.2	8.7	11.1	13.2	17.9	17.3	12.2	13.5	2.4	11.4	***	87.3	85.1	88.5	85.8	85.4	87.5	86.5	87.1	87.2	86.8	88.5	87.4	87.3	91.6	91.5	91.3	Eimeria_tenella
Eimeria_zaria	20.7	11.4	12.9	12.3	12.9	13.6	10.1	11.2	16.6	16.3	10.6	12	14.2	10.6	13.8	***	83.2	86.6	83.4	83.8	85.5	85.1	85.2	85.4	84.8	86.2	85.2	85.4	86.9	86.8	86.5	Eimeria_zaria
Eimeria_cf._ictidea_JRB-2016	16.1	15.4	15.2	14.9	14.9	14.6	15.3	16.3	20.7	20.9	16.3	16.9	15.3	15.1	14.9	17.2	***	86.8	93.3	86.5	91.7	87.3	87.2	87.2	86.8	85.5	87.5	87	86.9	86.2	86.8	Eimeria_cf._ictidea_JRB-2016
Eimeria_falciformis	16.3	12.8	12.5	12.3	12.3	12.6	12.3	14.1	18.1	18.2	13.3	14.7	13	12.5	12.3	14.4	12.5	***	87.8	87.6	89.4	89.1	89.1	89.3	89.1	90.2	89.1	89	87.2	86.7	87.1	Eimeria_falciformis
Eimeria_furonis	16.5	15.3	14.5	14.1	14.3	14.5	14.7	16.3	20.4	20.1	15.7	17.1	14.5	15.1	14	17	7.2	11.3	***	87.1	91.4	88	88	88.5	88	86.5	88.6	88.1	86.9	86.4	86.5	Eimeria_furonis
Eimeria_leuckarti	18.6	15.3	15	14.1	14.7	15.2	14.6	15.9	20.7	20.5	15.6	16.1	15.3	14.4	14.6	16.4	15.3	11.5	14.5	***	89.5	88.9	89.1	89.4	88.9	87.1	89	88.7	86.6	86.4	86.1	Eimeria_leuckarti
Eimeria_mephitidis	14	12.5	12.2	11.6	12.2	12.6	12.5	13.9	18.6	18.5	13.1	14.4	12.5	12.2	11.9	14.2	9	9.3	9.3	11.6	***	89.5	89.9	89.9	89.4	88.1	90.1	89.7	88.8	88.2	88.6	Eimeria_mephitidis
Eimeria_flavescens	17.3	13.4	13.5	13	13.6	13.1	13	14.8	19.1	18.7	13.7	15.4	13.5	12.9	13.1	14.7	14.3	9.8	13.4	12.3	11.5	***	93.4	96.3	95.9	91.5	93.8	93.4	88	87.6	87.7	Eimeria_flavescens
Eimeria_intestinalis	16.9	13.1	13	12.4	12.9	13.2	12.8	13.5	18.4	18.5	13.3	14.4	13	12.6	12.5	14.6	14.4	9.7	13.4	12.1	11.1	7	***	93.7	93.8	95.7	97.7	97.4	88	87.7	88	Eimeria_intestinalis
Eimeria_irresidua	17.5	12.9	13	12.6	13.2	13	12.3	14.2	18.6	18.1	13.2	14.9	12.8	12.8	12.4	14.4	14.5	9.5	12.8	11.8	11.1	3.9	6.7	***	96.9	91.8	94.1	93.6	88.5	88.1	88.3	Eimeria_irresidua
Eimeria_kongi	17.2	13.5	13.4	13.3	13.5	13.3	13.1	14.8	18.6	18.3	13.5	15.5	13.1	13.5	12.8	15.1	14.9	9.8	13.5	12.3	11.7	4.3	6.7	3.2	***	91.7	94	93.6	88	87.6	87.9	Eimeria_kongi
Eimeria_magna	17.8	13.6	12.9	12.7	13.1	13.3	13.2	14	18.9	18.4	13.9	15	13.2	13.4	12.5	15.2	14.4	10.3	13.1	12.4	11.1	7.2	2.6	6.8	7	***	96.8	96.6	87	86.4	86.7	Eimeria_magna
Eimeria_media	17	12.8	12.7	12.3	12.7	12.9	12.4	13.9	18.4	18.2	13.3	14.8	12.6	12.4	12.1	14.7	14	9.8	12.7	12.2	10.8	6.6	2.4	6.3	6.4	1.5	***	99.3	88.4	88.1	88.3	Eimeria_media
Eimeria_vejdovskyi	17.2	13	12.6	12.2	12.7	12.7	12.6	13.9	18.3	18.2	13.4	14.9	12.7	12.5	12.2	14.6	14.2	9.8	12.9	12.2	10.9	6.7	2.3	6.5	6.5	1.6	0.4	***	88.7	88.4	88.6	Eimeria_vejdovskyi
Eimeria_adenoeides	17.7	10.7	10.8	11	10.6	8.1	10	12.9	17.1	17.1	12.2	13.3	7.6	10.9	7.2	12.8	14.3	12	14.3	14.7	12.1	13.1	13	12.5	13.1	12.5	12.5	12.6	***	95.6	97.5	Eimeria_adenoeides
Eimeria_dispersa	14.9	10.8	10.4	10.3	10.6	11	10.4	11.9	17	16.1	11.5	12.7	10.6	10.3	10.3	12.3	11.4	8.2	10.9	11.3	7.7	10.1	9.5	9.2	10	9.5	9.4	9.5	10.2	89.8	90.1	Eimeria_dispersa
Eimeria_gallopavonis	18.4	11.1	11.1	11.3	11.2	8.5	10.5	12.7	17	17	12.4	13.5	7.7	10.8	7.3	13	15.3	12.6	15	15	12.7	13.5	13.4	12.9	13.5	13.3	12.9	12.9	4.6	***	96.1	Eimeria_gallopavonis
Eimeria_innocua	15.1	11.1	10.8	10.7	10.7	11.2	10.5	12	17.4	16.3	11.5	13	10.9	10.2	10.8	12.2	11.7	8.6	11.7	11.4	8.1	9.9	9.4	9.6	10.3	9.6	9.3	9.5	10.6	11.5	89.7	Eimeria_innocua
Eimeria_meleagridis	18	11.1	11.4	11.2	10.9	8.3	10.4	13.4	17.1	17.2	12.2	13.6	8.1	11.1	7.5	13.3	14.5	12.1	14.8	15.4	12.3	13.4	13	12.7	13.1	12.8	12.7	12.7	2.6	4.2	***	Eimeria_meleagridis
	OUR_PCGs	Eimeria_anseris	Eimeria_chapmani	Eimeria_kofoidi	Eimeria_legionensis	Eimeria_sp._JRBarta-2021b	Eimeria_acervulina	Eimeria_brunetti	Eimeria_lata	Eimeria_maxima	Eimeria_mitis	Eimeria_nagambie	Eimeria_necatrix	Eimeria_praecox	Eimeria_tenella	Eimeria_zaria	Eimeria_cf._ictidea_JRB-2016	Eimeria_falciformis	Eimeria_furonis	Eimeria_leuckarti	Eimeria_mephitidis	Eimeria_flavescens	Eimeria_intestinalis	Eimeria_irresidua	Eimeria_kongi	Eimeria_magna	Eimeria_media	Eimeria_vejdovskyi	Eimeria_adenoeides	Eimeria_gallopavonis	Eimeria_meleagridis

## Sheet: Pairwise  amino acid PCGs gene
	Eineria zuernii	Eimeria anseris	Eimeria chapmani	Eimeria kofoidi	Eimeria legionensis	Eimeria sp. JRBarta-2021b	Eimeria acervulina	Eimeria brunetti	Eimeria lata	Eimeria maxima	Eimeria mitis	Eimeria nagambie	Eimeria necatrix	Eimeria praecox	Eimeria tenella	Eimeria zaria	Eimeria cf. ictidea JRB-2016	Eimeria falciformis	Eimeria furonis	Eimeria leuckarti	Eimeria mephitidis	Eimeria flavescens	Eimeria intestinalis	Eimeria irresidua	Eimeria kongi	Eimeria magna	Eimeria media	Eimeria vejdovskyi	Eimeria adenoeides	Eimeria gallopavonis	Eimeria meleagridis	Similarity
Eineria zuernii	***	87.3	87.3	87.6	87.1	86.9	88.7	87.4	85.4	85.3	87.1	87.7	88.2	88.4	88.4	85.5	89.3	89.3	88.7	85.6	89.7	87.7	87.6	87.5	87.3	88.3	88.1	87.9	87.4	86.9	87.1	Eineria zuernii
Eimeria anseris	13.8	***	92.4	92.6	92.4	91.7	97.6	93.2	91.1	91.2	93.3	93.8	94	94.7	93.8	91.4	89.6	92	89.9	88.7	91.5	91.1	90.8	91.2	90.7	92.4	91.4	91.2	92.1	91.7	92	Eimeria anseris
Eimeria chapmani	11.9	6.3	***	98.4	98.8	95.2	93.7	91.3	89.9	89.7	91.5	91.6	93.9	92.9	94.2	89.8	92.2	91.3	92.6	90.7	93.9	93.3	92.9	93.3	93	91.3	93.3	93.1	95.6	95.1	95.5	Eimeria chapmani
Eimeria kofoidi	11.6	6	1.7	***	98.7	95.4	94.2	91.7	90.4	90.5	92.3	92.2	93.9	93.4	94.2	90.2	92.2	91.1	92.7	91	94	93.7	93.4	93.7	93.4	91.5	93.5	93.3	95.7	95	95.6	Eimeria kofoidi
Eimeria legionensis	12.2	6.2	1.2	1.4	***	95.6	94	91.5	90.2	89.9	91.7	91.7	93.8	93	94.2	90	92	90.9	92.4	90.6	93.5	93.1	92.6	93.1	92.8	91	93	92.8	96	95.2	95.9	Eimeria legionensis
Eimeria sp. JRBarta-2021b	12.5	7	5	4.8	4.6	***	93	91.2	89.3	89	91	91.7	95.2	92.7	95.1	89.2	92.7	90.9	93	90.8	93.7	92.7	92.4	92.7	92.4	90.9	92.7	92.5	97.4	97	97.5	Eimeria sp. JRBarta-2021b
Eimeria acervulina	12.1	2.5	4.8	4.3	4.5	5.6	***	94.2	92.1	92.4	95.1	95.2	95.2	96.6	95.1	93.3	91	93.3	91.4	89.8	92.8	92.3	92.2	92.3	92	93.3	92.7	92.5	93.4	93.1	93.3	Eimeria acervulina
Eimeria brunetti	13.5	7.1	7.4	6.9	7.1	7.5	5.9	***	90.6	90.5	92.4	97.3	92.1	93.4	92	90.9	89.6	90.9	89.4	87.5	90.1	90.1	90.3	90.3	90	91.7	90.5	90.3	91.2	90.8	90.9	Eimeria brunetti
Eimeria lata	15.9	9.3	9.1	8.6	8.8	9.8	8.2	9.9	***	96.4	90.6	91	91	91.1	91.2	89.2	87.2	88.8	87.8	86	88.3	88.2	88.3	88.7	88.1	89	88.5	88.6	89.9	89.5	89.7	Eimeria lata
Eimeria maxima	16.3	9.4	9.4	8.5	9.1	10.1	8.1	10.1	3.5	***	90.6	91.1	91.2	91.3	91.5	88.6	87.2	89	87.6	85.8	88.6	88.3	88.4	88.6	88.1	89.5	88.6	88.7	89.6	89.1	89.4	Eimeria maxima
Eimeria mitis	13.8	6.7	7	6.1	6.7	7.5	4.8	7.9	9.7	9.9	***	93.3	92.8	94.1	92.9	91.9	89.6	91.8	89.8	88.7	91	91	90.8	91	90.8	91.8	91.4	91.2	91.2	91.2	91.3	Eimeria mitis
Eimeria nagambie	13.2	6.4	7	6.4	6.9	6.9	4.8	2.8	9.3	9.4	6.9	***	93.1	94.4	93.1	92	89.9	91.7	90.1	88.8	91	91	91.1	91.1	90.8	92.4	91.3	91.1	91.9	91.5	91.6	Eimeria nagambie
Eimeria necatrix	12.6	6.2	4.7	4.7	4.8	3.3	4.9	8.2	9.3	9.3	7.2	7.1	***	95.1	98.8	90.5	91.5	93.1	91.8	90	93.2	91.9	91.8	92.1	91.7	92.8	92.1	91.9	96.1	96	96.2	Eimeria necatrix
Eimeria praecox	12.5	5.5	5.7	5.1	5.6	5.9	3.5	6.8	9.3	9.3	5.9	5.7	4.9	***	94.9	92.3	91.1	92.6	91.1	89.3	92.4	91.9	91.6	91.6	91.4	92.4	92.4	92	93.3	93.1	93.3	Eimeria praecox
Eimeria tenella	12.5	6.5	4.3	4.3	4.3	3.3	5.1	8.4	9.2	9	7.2	7.2	1.1	5.3	***	90.6	91.5	93.3	92	90.6	93.5	92.4	92.3	92.5	92.3	93.4	92.5	92.4	96.6	95.9	96.5	Eimeria tenella
Eimeria zaria	15.9	9.1	9.3	8.9	9.1	10	7	9.5	11.6	12.4	8.2	8.3	10.1	8.1	10.1	***	87.8	89.8	88	86.6	88.9	88.9	88.8	89	88.8	89.9	89.4	89.4	89.8	89.6	89.7	Eimeria zaria
Eimeria cf. ictidea JRB-2016	9.6	9.5	8.5	8.5	8.7	7.8	7.8	9.4	12.3	12.3	9.2	9	7.3	7.7	7.2	11.7	***	91.7	97.1	90.8	96	93.3	92.6	93.2	92.9	91.2	93.3	93.1	93	92.7	93	Eimeria cf. ictidea JRB-2016
Eimeria falciformis	11.5	8.2	7.2	7.4	7.6	7.6	6.8	9.5	11.6	11.6	8.3	8.6	6.9	7.5	6.7	10.6	6.7	***	92	90.3	93.5	92.7	92.4	92.8	92.4	94	93.2	93	91.5	91.6	91.5	Eimeria falciformis
Eimeria furonis	10.3	9.1	7.9	7.8	8.1	7.5	7.4	9.6	11.6	11.8	8.9	8.8	7	7.7	6.7	11.4	3	6.4	***	91.3	96.5	93.5	93.4	93.8	93.4	92	94.1	93.9	93.1	92.7	93	Eimeria furonis
Eimeria leuckarti	14	10.5	9.9	9.6	10	9.8	9.2	11.8	13.8	14	10.5	10.3	9.1	9.8	8.4	13.1	9.8	8.4	9.3	***	93.1	93.6	92.9	93.4	93.4	90.7	93.2	93.2	91.1	91	91	Eimeria leuckarti
Eimeria mephitidis	9	7.1	6.4	6.3	6.8	6.6	5.7	8.7	10.9	10.6	7.5	7.6	5.4	6.1	4.9	10.2	4.2	4.6	3.6	7.1	***	94.7	94.7	94.7	94.4	92.9	95	95	94.2	93.9	94.2	Eimeria mephitidis
Eimeria flavescens	11.5	7.7	6.9	6.5	7.2	7.6	6.4	8.8	11.1	11	7.7	7.7	6.9	6.8	6.2	10.3	7	5.6	6.7	6.8	5.3	***	97.8	99	98.7	96	98.1	97.9	93.4	93.1	93.3	Eimeria flavescens
Eimeria intestinalis	11.6	8	7.4	6.8	7.7	8	6.5	8.6	11	10.9	8	7.6	7	7.1	6.4	10.4	7.7	6	6.8	7.6	5.3	2.2	***	97.8	97.6	96.8	98.9	98.9	93.3	92.9	93.2	Eimeria intestinalis
Eimeria irresidua	11.7	7.6	6.9	6.5	7.2	7.6	6.4	8.6	10.6	10.7	7.7	7.6	6.7	7.1	6.1	10.2	7.1	5.5	6.4	7	5.3	1	2.2	***	99	96.1	98.1	97.9	93.5	93.2	93.4	Eimeria irresidua
Eimeria kongi	11.9	8.1	7.3	6.8	7.5	8.1	6.7	8.9	11.2	11.2	8	7.9	7.1	7.4	6.4	10.5	7.4	6	6.8	7	5.6	1.3	2.5	1	***	95.6	97.8	97.6	93.3	92.9	93.2	Eimeria kongi
Eimeria magna	12.7	7.8	7.4	7.1	7.7	7.8	6.8	8.4	11.4	11.1	8.1	7.6	7.4	7.7	6.6	10.5	7.5	6.1	6.6	8	5.5	2.3	1.5	2.1	2.7	***	97.3	97.3	91.7	91.4	91.6	Eimeria magna
Eimeria media	11	7.4	7	6.7	7.3	7.6	5.9	8.4	10.8	10.7	7.3	7.4	6.7	6.3	6.1	9.8	7	5.1	6.1	7.3	5	2	1.1	2	2.3	0.9	***	99.6	93.5	93.2	93.4	Eimeria media
Eimeria vejdovskyi	11.2	7.6	7.2	6.9	7.5	7.8	6.1	8.6	10.7	10.5	7.5	7.6	6.9	6.7	6.3	9.8	7.2	5.3	6.3	7.3	5	2.1	1.1	2.1	2.5	0.9	0.4	***	93.3	93.2	93.3	Eimeria vejdovskyi
Eimeria adenoeides	11.8	6.6	4.6	4.5	4.3	2.7	5.1	7.5	9.1	9.5	7.3	6.7	2.3	5.3	1.8	9.3	7.5	7	7.4	9.5	6	6.8	7	6.7	7	6.9	6.7	6.9	***	99	99.7	Eimeria adenoeides
Eimeria gallopavonis	12.5	7	5.2	5.3	5	3.1	5.5	7.9	9.6	10	7.3	7.1	2.5	5.5	2.5	9.6	7.8	6.8	7.8	9.6	6.4	7.2	7.4	7.1	7.4	7.3	7.1	7.1	1	***	99.3	Eimeria gallopavonis
Eimeria meleagridis	12.2	6.7	4.7	4.6	4.3	2.6	5.2	7.8	9.3	9.7	7.2	7	2.2	5.2	1.9	9.5	7.5	6.9	7.5	9.6	6.1	6.9	7.1	6.8	7.1	7	6.8	7	0.3	0.7	***	Eimeria meleagridis
Divergence	Eineria zuernii	Eimeria anseris	Eimeria chapmani	Eimeria kofoidi	Eimeria legionensis	Eimeria sp. JRBarta-2021b	Eimeria acervulina	Eimeria brunetti	Eimeria lata	Eimeria maxima	Eimeria mitis	Eimeria nagambie	Eimeria necatrix	Eimeria praecox	Eimeria tenella	Eimeria zaria	Eimeria cf. ictidea JRB-2016	Eimeria falciformis	Eimeria furonis	Eimeria leuckarti	Eimeria mephitidis	Eimeria flavescens	Eimeria intestinalis	Eimeria irresidua	Eimeria kongi	Eimeria magna	Eimeria media	Eimeria vejdovskyi	Eimeria adenoeides	Eimeria gallopavonis	Eimeria meleagridis
