# Supplementary material for: Eimeria zuernii (Eimeriidae: Coccidia): mitochondrial genome and genetic diversity in the Chinese yak
Source: Parasit Vectors. 2023 Sep 3;16:312. doi: 10.1186/s13071-023-05925-8 (PMC10475197; doi:10.1186/s13071-023-05925-8)
Supplement: Supplementary file 7 — Additional file 7. Table S6. Ka, Ks, and Ka/Ks ratios of three mt PCGs of Eimeria zuernii and congeneric species sequenced so far. [file 13071_2023_5925_MOESM7_ESM.xlsx]

## Sheet: Sheet1
Table S6. Ka, Ks, and Ka/Ks ratios of three mt PCGs of Eimeria zuernii and congeneric species sequenced so far
Species		cytb			cox1			cox3
		Ka	Ks	Ka/Ks	Ka	Ks	Ka/Ks	Ka	Ks	Ka/Ks
Eimeria zuernii	Eimeria anseris	0.0623	0.6299	0.0989046	0.075	0.6213	0.120715	0.0631	0.9183	0.0687139
Eimeria zuernii	Eimeria chapmani	0.0411	0.6812	0.0603347	0.0737	0.6484	0.113664	0.0784	0.8253	0.0949958
Eimeria zuernii	Eimeria kofoidi	0.0436	0.6299	0.0692173	0.0715	0.6084	0.117521	0.0757	0.7478	0.10123
Eimeria zuernii	Eimeria legionen	0.045	0.6648	0.0676895	0.0745	0.6424	0.115971	0.0774	0.8046	0.0961969
Eimeria zuernii	Eimeria sp._JRBa	0.0477	0.5735	0.0831735	0.0802	0.6869	0.116756	0.0726	1.0528	0.068959
Eimeria zuernii	Eimeria acervuli	0.0483	0.6122	0.0788958	0.0695	0.6109	0.113767	0.0611	0.8718	0.0700849
Eimeria zuernii	Eimeria brunetti	0.0444	0.6355	0.0698662	0.0713	0.7841	0.0909323	0.0921	0.9387	0.0981144
Eimeria zuernii	Eimeria lata	0.065	1.0186	0.0638131	0.077	0.8388	0.0917978	0.1086	1.3445	0.0807735
Eimeria zuernii	Eimeria maxima	0.0697	0.9525	0.0731759	0.0752	0.8767	0.0857762	0.1064	1.1883	0.0895397
Eimeria zuernii	Eimeria mitis	0.0581	0.5987	0.0970436	0.0734	0.6549	0.112078	0.0805	0.9727	0.0827593
Eimeria zuernii	Eimeria nagambie	0.045	0.726	0.0619835	0.0687	0.7149	0.0960974	0.0848	1.0712	0.0791636
Eimeria zuernii	Eimeria necatrix	0.0458	0.6735	0.068003	0.0723	0.5773	0.125238	0.0656	0.9413	0.0696909
Eimeria zuernii	Eimeria praecox	0.0522	0.6653	0.0784608	0.0691	0.6894	0.100232	0.0563	0.9367	0.0601046
Eimeria zuernii	Eimeria tenella	0.0451	0.6723	0.0670831	0.0733	0.5725	0.128035	0.0618	0.8343	0.0740741
Eimeria zuernii	Eimeria zaria	0.1049	0.6824	0.153722	0.0684	0.6654	0.102795	0.0757	1.0326	0.0733101
Eimeria zuernii	Eimeria cf._icti	0.0343	0.5536	0.0619581	0.0566	0.6331	0.0894014	0.07	0.6739	0.103873
Eimeria zuernii	Eimeria falcifor	0.0282	0.5203	0.0541995	0.0709	0.562	0.126157	0.0542	0.8478	0.0639302
Eimeria zuernii	Eimeria furonis	0.0355	0.5362	0.0662066	0.0623	0.6384	0.0975877	0.0745	0.7356	0.101278
Eimeria zuernii	Eimeria leuckart	0.0463	0.5374	0.0861556	0.083	0.6843	0.121292	0.0951	0.8849	0.10747
Eimeria zuernii	Eimeria mephitid	0.0347	0.4128	0.0840601	0.0617	0.4743	0.130086	0.0455	0.7137	0.0637523
Eimeria zuernii	Eimeria flavesce	0.0411	0.5623	0.0730927	0.071	0.6257	0.113473	0.0612	1.0132	0.0604027
Eimeria zuernii	Eimeria intestin	0.0451	0.5345	0.0843779	0.0662	0.5865	0.112873	0.0632	0.99	0.0638384
Eimeria zuernii	Eimeria irresidu	0.0463	0.5692	0.0813422	0.0685	0.6197	0.110537	0.066	1.0475	0.0630072
Eimeria zuernii	Eimeria kongi	0.0482	0.5427	0.0888152	0.0676	0.6285	0.107558	0.0621	0.9533	0.0651421
Eimeria zuernii	Eimeria magna	0.047	0.5373	0.0874744	0.0652	0.6267	0.104037	0.0593	1.0732	0.0552553
Eimeria zuernii	Eimeria media	0.0418	0.5445	0.0767677	0.0632	0.6149	0.102781	0.0593	1.0239	0.0579158
Eimeria zuernii	Eimeria vejdovsk	0.0444	0.5522	0.0804057	0.0632	0.6149	0.102781	0.0593	1.0239	0.0579158
Eimeria zuernii	Eimeria adenoeid	0.047	0.6293	0.0746862	0.0753	0.6111	0.12322	0.0626	0.8344	0.075024
Eimeria zuernii	Eimeria gallopav	0.0476	0.62	0.0767742	0.0758	0.6552	0.11569	0.0821	0.8891	0.0923406
Eimeria zuernii	Eimeria meleagri	0.0483	0.6195	0.0779661	0.0763	0.6462	0.118075	0.0684	0.8397	0.0814577
Eimeria anseris	Eimeria chapmani	0.0362	0.4405	0.0821793	0.0243	0.3973	0.0611628	0.0429	0.4259	0.100728
Eimeria anseris	Eimeria kofoidi	0.0388	0.442	0.0877828	0.0236	0.3583	0.0658666	0.0383	0.3483	0.109963
Eimeria anseris	Eimeria legionen	0.0362	0.4909	0.0737421	0.0243	0.3829	0.063463	0.0401	0.4695	0.08541
Eimeria anseris	Eimeria sp._JRBa	0.0358	0.3157	0.113399	0.0244	0.4222	0.0577925	0.0534	0.5798	0.0921007
Eimeria anseris	Eimeria acervuli	0.0224	0.1007	0.222443	0.0084	0.043	0.195349	0.0036	0.0588	0.0612245
Eimeria anseris	Eimeria brunetti	0.0352	0.2576	0.136646	0.0211	0.3482	0.0605974	0.0486	0.3135	0.155024
Eimeria anseris	Eimeria lata	0.0561	0.69	0.0813043	0.0248	0.5216	0.047546	0.0535	0.8856	0.060411
Eimeria anseris	Eimeria maxima	0.0588	0.5912	0.0994587	0.0268	0.5251	0.0510379	0.0563	0.8502	0.0662197
Eimeria anseris	Eimeria mitis	0.05	0.2968	0.168464	0.0177	0.359	0.0493036	0.0355	0.3623	0.0979851
Eimeria anseris	Eimeria nagambie	0.0365	0.3368	0.108373	0.0159	0.416	0.0382212	0.0422	0.4781	0.0882661
Eimeria anseris	Eimeria necatrix	0.034	0.413	0.0823245	0.0197	0.4239	0.0464732	0.0465	0.5512	0.0843614
Eimeria anseris	Eimeria praecox	0.0339	0.3196	0.10607	0.0158	0.306	0.051634	0.0198	0.3645	0.054321
Eimeria anseris	Eimeria tenella	0.034	0.4018	0.0846192	0.0206	0.4102	0.0502194	0.0465	0.5379	0.0864473
Eimeria anseris	Eimeria zaria	0.0961	0.2952	0.325542	0.013	0.3444	0.0377468	0.0346	0.4822	0.0717545
Eimeria anseris	Eimeria cf._icti	0.0496	0.57	0.0870175	0.0292	0.6078	0.0480421	0.0846	0.6079	0.139168
Eimeria anseris	Eimeria falcifor	0.0404	0.3249	0.124346	0.0306	0.4618	0.0662625	0.0514	0.6791	0.0756884
Eimeria anseris	Eimeria furonis	0.0425	0.4735	0.0897571	0.0272	0.6434	0.0422754	0.0852	0.7696	0.110707
Eimeria anseris	Eimeria leuckart	0.0573	0.4736	0.120988	0.0417	0.5696	0.0732093	0.0831	0.608	0.136678
Eimeria anseris	Eimeria mephitid	0.0411	0.4111	0.0999757	0.0301	0.4397	0.0684558	0.0449	0.6511	0.0689602
Eimeria anseris	Eimeria flavesce	0.0481	0.4134	0.116352	0.0286	0.5122	0.0558376	0.0472	0.7221	0.0653649
Eimeria anseris	Eimeria intestin	0.0462	0.4201	0.109974	0.0306	0.5061	0.0604624	0.0469	0.5988	0.0783233
Eimeria anseris	Eimeria irresidu	0.0468	0.3806	0.122964	0.0248	0.4884	0.0507781	0.0519	0.6784	0.0765035
Eimeria anseris	Eimeria kongi	0.0553	0.4101	0.134845	0.0258	0.5126	0.0503316	0.0478	0.7218	0.0662233
Eimeria anseris	Eimeria magna	0.0449	0.481	0.0933472	0.0249	0.5254	0.0473925	0.0469	0.5883	0.0797212
Eimeria anseris	Eimeria media	0.0423	0.4526	0.09346	0.0259	0.4933	0.0525035	0.0469	0.5419	0.0865473
Eimeria anseris	Eimeria vejdovsk	0.045	0.4526	0.0994255	0.0259	0.4933	0.0525035	0.0469	0.5419	0.0865473
Eimeria anseris	Eimeria adenoeid	0.0378	0.3548	0.106539	0.0173	0.3457	0.0500434	0.055	0.4757	0.115619
Eimeria anseris	Eimeria gallopav	0.0422	0.3474	0.121474	0.0168	0.385	0.0436364	0.0597	0.4635	0.128803
Eimeria anseris	Eimeria meleagri	0.0391	0.3422	0.114261	0.0168	0.4137	0.0406091	0.0569	0.4398	0.129377
Eimeria chapmani	Eimeria kofoidi	0.0074	0.1516	0.0488127	0.0069	0.1171	0.058924	0.0125	0.1374	0.0909753
Eimeria chapmani	Eimeria legionen	0.0061	0.0932	0.0654506	0.0055	0.0866	0.0635104	0.0053	0.0837	0.0633214
Eimeria chapmani	Eimeria sp._JRBa	0.0178	0.3985	0.0446675	0.0299	0.4218	0.0708867	0.0362	0.5473	0.0661429
Eimeria chapmani	Eimeria acervuli	0.0178	0.3867	0.0460305	0.0224	0.3873	0.0578363	0.0382	0.4604	0.0829713
Eimeria chapmani	Eimeria brunetti	0.0205	0.4299	0.0476855	0.0287	0.4768	0.060193	0.0772	0.3862	0.199896
Eimeria chapmani	Eimeria lata	0.0362	0.8354	0.0433325	0.031	0.6397	0.0484602	0.0933	0.9363	0.0996475
Eimeria chapmani	Eimeria maxima	0.0382	0.7111	0.0537196	0.032	0.5862	0.0545889	0.0945	0.9678	0.0976441
Eimeria chapmani	Eimeria mitis	0.0337	0.4536	0.0742945	0.03	0.4091	0.0733317	0.0512	0.4456	0.114901
Eimeria chapmani	Eimeria nagambie	0.0243	0.5095	0.0476938	0.0253	0.4702	0.0538069	0.072	0.5214	0.13809
Eimeria chapmani	Eimeria necatrix	0.0103	0.4408	0.0233666	0.0253	0.4681	0.0540483	0.0481	0.5093	0.0944434
Eimeria chapmani	Eimeria praecox	0.0243	0.4251	0.057163	0.0272	0.3344	0.0813397	0.0391	0.4767	0.0820222
Eimeria chapmani	Eimeria tenella	0.0105	0.4281	0.024527	0.0239	0.4408	0.0542196	0.0444	0.5067	0.0876258
Eimeria chapmani	Eimeria zaria	0.0813	0.4586	0.177279	0.0229	0.3862	0.0592957	0.0542	0.5277	0.10271
Eimeria chapmani	Eimeria cf._icti	0.0346	0.6127	0.0564714	0.0341	0.6065	0.0562242	0.0782	0.6326	0.123617
Eimeria chapmani	Eimeria falcifor	0.0205	0.4515	0.0454042	0.0368	0.4277	0.0860416	0.0578	0.6497	0.0889641
Eimeria chapmani	Eimeria furonis	0.0299	0.5729	0.0521906	0.0324	0.5532	0.0585683	0.0788	0.6404	0.123048
Eimeria chapmani	Eimeria leuckart	0.0409	0.5415	0.0755309	0.047	0.4502	0.104398	0.0887	0.7634	0.116191
Eimeria chapmani	Eimeria mephitid	0.0218	0.4689	0.0464918	0.0369	0.3937	0.0937262	0.0494	0.6225	0.0793574
Eimeria chapmani	Eimeria flavesce	0.0293	0.4974	0.0589063	0.03	0.4814	0.0623182	0.0552	0.8384	0.0658397
Eimeria chapmani	Eimeria intestin	0.03	0.4203	0.0713776	0.0339	0.4757	0.0712634	0.0565	0.6965	0.0811199
Eimeria chapmani	Eimeria irresidu	0.0306	0.4965	0.0616314	0.0262	0.4431	0.0591289	0.0571	0.7651	0.0746308
Eimeria chapmani	Eimeria kongi	0.0344	0.5048	0.0681458	0.0272	0.461	0.0590022	0.0554	0.8097	0.0684204
Eimeria chapmani	Eimeria magna	0.0339	0.4397	0.077098	0.0282	0.4733	0.0595817	0.0546	0.6716	0.0812984
Eimeria chapmani	Eimeria media	0.0288	0.46	0.0626087	0.0291	0.4583	0.0634955	0.0546	0.643	0.0849145
Eimeria chapmani	Eimeria vejdovsk	0.0313	0.4326	0.0723532	0.0291	0.4583	0.0634955	0.0546	0.643	0.0849145
Eimeria chapmani	Eimeria adenoeid	0.0155	0.4947	0.0313321	0.0239	0.3894	0.0613765	0.0425	0.4045	0.105068
Eimeria chapmani	Eimeria gallopav	0.0186	0.4439	0.0419013	0.0268	0.3906	0.0686124	0.0518	0.4627	0.111952
Eimeria chapmani	Eimeria meleagri	0.0155	0.4938	0.0313892	0.0244	0.437	0.0558352	0.0443	0.4725	0.0937566
Eimeria kofoidi	Eimeria legionen	0.0074	0.166	0.0445783	0.0069	0.104	0.0663462	0.0107	0.1504	0.0711436
Eimeria kofoidi	Eimeria sp._JRBa	0.0165	0.4397	0.0375256	0.031	0.4003	0.0774419	0.0401	0.5738	0.069885
Eimeria kofoidi	Eimeria acervuli	0.0184	0.3848	0.047817	0.0217	0.3534	0.0614035	0.0346	0.3918	0.0883104
Eimeria kofoidi	Eimeria brunetti	0.0217	0.445	0.048764	0.0279	0.4903	0.0569039	0.0716	0.332	0.215663
Eimeria kofoidi	Eimeria lata	0.0381	0.7997	0.0476429	0.0305	0.6276	0.0485978	0.0869	0.7824	0.111069
Eimeria kofoidi	Eimeria maxima	0.0349	0.6995	0.0498928	0.0315	0.575	0.0547826	0.0901	0.8544	0.105454
Eimeria kofoidi	Eimeria mitis	0.0331	0.4378	0.0756053	0.0283	0.3927	0.0720652	0.0457	0.3779	0.120931
Eimeria kofoidi	Eimeria nagambie	0.0255	0.542	0.047048	0.0245	0.4889	0.0501125	0.0663	0.4195	0.158045
Eimeria kofoidi	Eimeria necatrix	0.0128	0.4771	0.0268288	0.0284	0.4814	0.0589946	0.0407	0.4737	0.0859194
Eimeria kofoidi	Eimeria praecox	0.0261	0.4367	0.0597664	0.0259	0.3261	0.0794235	0.0327	0.4109	0.0795814
Eimeria kofoidi	Eimeria tenella	0.0105	0.478	0.0219665	0.0265	0.4361	0.0607659	0.0408	0.4523	0.0902056
Eimeria kofoidi	Eimeria zaria	0.0832	0.3837	0.216836	0.0216	0.3866	0.0558717	0.0495	0.4764	0.103904
Eimeria kofoidi	Eimeria cf._icti	0.0371	0.6151	0.0603154	0.0348	0.5463	0.0637013	0.0765	0.6251	0.12238
Eimeria kofoidi	Eimeria falcifor	0.0255	0.4671	0.0545922	0.0369	0.4109	0.0898029	0.0542	0.5825	0.0930472
Eimeria kofoidi	Eimeria furonis	0.0325	0.5435	0.0597976	0.0331	0.5023	0.0658969	0.0761	0.6508	0.116933
Eimeria kofoidi	Eimeria leuckart	0.0383	0.4688	0.081698	0.0487	0.4403	0.110606	0.0829	0.6372	0.1301
Eimeria kofoidi	Eimeria mephitid	0.0243	0.4226	0.0575012	0.0356	0.3753	0.0948574	0.0458	0.5805	0.0788975
Eimeria kofoidi	Eimeria flavesce	0.028	0.5142	0.0544535	0.0307	0.4553	0.0674281	0.049	0.7295	0.0671693
Eimeria kofoidi	Eimeria intestin	0.0293	0.4251	0.068925	0.0327	0.435	0.0751724	0.0503	0.6418	0.0783733
Eimeria kofoidi	Eimeria irresidu	0.0293	0.5132	0.0570928	0.0269	0.4234	0.0635333	0.0515	0.6744	0.0763642
Eimeria kofoidi	Eimeria kongi	0.0331	0.5295	0.0625118	0.0279	0.4612	0.0604944	0.0499	0.7407	0.0673687
Eimeria kofoidi	Eimeria magna	0.0338	0.4344	0.0778085	0.0289	0.4631	0.0624055	0.0484	0.6549	0.0739044
Eimeria kofoidi	Eimeria media	0.0287	0.4616	0.062175	0.0298	0.4334	0.0687587	0.0484	0.5812	0.083276
Eimeria kofoidi	Eimeria vejdovsk	0.0313	0.4341	0.0721032	0.0298	0.4334	0.0687587	0.0484	0.5812	0.083276
Eimeria kofoidi	Eimeria adenoeid	0.0155	0.4965	0.0312185	0.0251	0.3921	0.0640143	0.0445	0.4183	0.106383
Eimeria kofoidi	Eimeria gallopav	0.0211	0.4881	0.0432288	0.0279	0.3886	0.0717962	0.052	0.4294	0.121099
Eimeria kofoidi	Eimeria meleagri	0.0155	0.4738	0.0327142	0.0255	0.4249	0.0600141	0.0463	0.4482	0.103302
Eimeria legionen	Eimeria sp._JRBa	0.0165	0.3679	0.0448491	0.0275	0.419	0.0656325	0.0344	0.5709	0.0602557
Eimeria legionen	Eimeria acervuli	0.0153	0.4337	0.0352778	0.0224	0.3732	0.0600214	0.0363	0.4811	0.0754521
Eimeria legionen	Eimeria brunetti	0.0205	0.3981	0.0514946	0.0287	0.4765	0.0602308	0.0704	0.4278	0.164563
Eimeria legionen	Eimeria lata	0.0355	0.8211	0.0432347	0.0305	0.6294	0.0484588	0.0862	0.8615	0.100058
Eimeria legionen	Eimeria maxima	0.0356	0.7433	0.0478945	0.0315	0.6075	0.0518519	0.0914	0.8084	0.113063
Eimeria legionen	Eimeria mitis	0.0331	0.4306	0.0768695	0.0295	0.4261	0.0692326	0.0493	0.4372	0.112763
Eimeria legionen	Eimeria nagambie	0.0243	0.496	0.0489919	0.0253	0.4911	0.051517	0.07	0.5657	0.12374
Eimeria legionen	Eimeria necatrix	0.014	0.4557	0.030722	0.0253	0.4782	0.0529067	0.0462	0.5422	0.0852084
Eimeria legionen	Eimeria praecox	0.0243	0.3933	0.0617849	0.0272	0.3342	0.0813884	0.0363	0.5133	0.0707189
Eimeria legionen	Eimeria tenella	0.0117	0.4565	0.0256298	0.0239	0.4456	0.0536355	0.0425	0.4978	0.0853757
Eimeria legionen	Eimeria zaria	0.0815	0.4516	0.180469	0.0229	0.4001	0.0572357	0.0475	0.5344	0.0888847
Eimeria legionen	Eimeria cf._icti	0.0358	0.5649	0.063374	0.0351	0.5754	0.061001	0.0729	0.6669	0.109312
Eimeria legionen	Eimeria falcifor	0.023	0.4389	0.0524037	0.0368	0.4225	0.0871006	0.0559	0.6267	0.0891974
Eimeria legionen	Eimeria furonis	0.0325	0.5665	0.0573698	0.0329	0.5326	0.0617724	0.0745	0.6442	0.115647
Eimeria legionen	Eimeria leuckart	0.0396	0.5048	0.0784469	0.0489	0.4448	0.109937	0.0866	0.7515	0.115236
Eimeria legionen	Eimeria mephitid	0.0243	0.4492	0.0540962	0.0359	0.403	0.0890819	0.0475	0.6487	0.0732234
Eimeria legionen	Eimeria flavesce	0.028	0.5137	0.0545065	0.0338	0.4864	0.0694901	0.0536	0.7921	0.0676682
Eimeria legionen	Eimeria intestin	0.03	0.4148	0.072324	0.0378	0.465	0.0812903	0.0542	0.6875	0.0788364
Eimeria legionen	Eimeria irresidu	0.0306	0.4978	0.0614705	0.03	0.4634	0.0647389	0.0554	0.7366	0.0752104
Eimeria legionen	Eimeria kongi	0.0344	0.5137	0.0669652	0.031	0.4607	0.0672889	0.0532	0.7845	0.0678139
Eimeria legionen	Eimeria magna	0.0338	0.4477	0.075497	0.032	0.4782	0.0669176	0.0523	0.6885	0.0759622
Eimeria legionen	Eimeria media	0.0287	0.4682	0.0612986	0.033	0.458	0.0720524	0.0524	0.6108	0.0857891
Eimeria legionen	Eimeria vejdovsk	0.0313	0.4405	0.0710556	0.033	0.458	0.0720524	0.0524	0.6108	0.0857891
Eimeria legionen	Eimeria adenoeid	0.0167	0.4743	0.0352098	0.022	0.3753	0.0586198	0.0387	0.4424	0.0874774
Eimeria legionen	Eimeria gallopav	0.0198	0.445	0.0444944	0.0249	0.4093	0.0608356	0.048	0.4938	0.0972053
Eimeria legionen	Eimeria meleagri	0.0142	0.4454	0.0318815	0.0225	0.4219	0.0533302	0.0405	0.4737	0.0854972
Eimeria sp._JRBa	Eimeria acervuli	0.0199	0.3029	0.0656983	0.0225	0.4071	0.055269	0.0486	0.5992	0.0811081
Eimeria sp._JRBa	Eimeria brunetti	0.0212	0.3076	0.0689207	0.0331	0.5571	0.0594148	0.0823	0.6234	0.132018
Eimeria sp._JRBa	Eimeria lata	0.0384	0.6781	0.0566288	0.0385	0.6151	0.0625914	0.0928	1.0513	0.0882717
Eimeria sp._JRBa	Eimeria maxima	0.0417	0.6355	0.0656176	0.0403	0.6199	0.0650105	0.095	1.0347	0.0918141
Eimeria sp._JRBa	Eimeria mitis	0.0396	0.3263	0.121361	0.0286	0.4676	0.0611634	0.0628	0.5438	0.115484
Eimeria sp._JRBa	Eimeria nagambie	0.0281	0.3898	0.0720883	0.0268	0.5161	0.0519279	0.0721	0.6915	0.104266
Eimeria sp._JRBa	Eimeria necatrix	0.0112	0.2777	0.0403313	0.0131	0.3319	0.0394697	0.0308	0.4598	0.0669856
Eimeria sp._JRBa	Eimeria praecox	0.0275	0.3032	0.0906992	0.0296	0.4259	0.0694999	0.041	0.4641	0.088343
Eimeria sp._JRBa	Eimeria tenella	0.0111	0.2467	0.0449939	0.0131	0.3412	0.0383939	0.0327	0.477	0.0685535
Eimeria sp._JRBa	Eimeria zaria	0.0823	0.36	0.228611	0.0282	0.4132	0.0682478	0.06	0.6875	0.0872727
Eimeria sp._JRBa	Eimeria cf._icti	0.0353	0.4741	0.0744569	0.0326	0.5915	0.0551141	0.0742	0.7039	0.105413
Eimeria sp._JRBa	Eimeria falcifor	0.03	0.3433	0.0873871	0.0378	0.4137	0.0913706	0.0608	0.7881	0.0771476
Eimeria sp._JRBa	Eimeria furonis	0.0283	0.4818	0.0587381	0.0316	0.5887	0.0536776	0.0788	0.727	0.108391
Eimeria sp._JRBa	Eimeria leuckart	0.0371	0.4036	0.0919227	0.0486	0.5808	0.0836777	0.0898	0.7507	0.119622
Eimeria sp._JRBa	Eimeria mephitid	0.0237	0.3649	0.0649493	0.0339	0.4751	0.0713534	0.0543	0.713	0.0761571
Eimeria sp._JRBa	Eimeria flavesce	0.03	0.3574	0.0839396	0.0386	0.5042	0.0765569	0.0527	0.7763	0.0678861
Eimeria sp._JRBa	Eimeria intestin	0.0333	0.37	0.09	0.0389	0.536	0.0725746	0.0544	0.6312	0.086185
Eimeria sp._JRBa	Eimeria irresidu	0.0326	0.3629	0.0898319	0.0338	0.486	0.0695473	0.0575	0.757	0.0759577
Eimeria sp._JRBa	Eimeria kongi	0.0364	0.3949	0.0921752	0.0358	0.4938	0.072499	0.0533	0.7474	0.0713139
Eimeria sp._JRBa	Eimeria magna	0.0352	0.3664	0.0960699	0.0336	0.5359	0.0626983	0.0534	0.6882	0.0775937
Eimeria sp._JRBa	Eimeria media	0.0314	0.3784	0.082981	0.0355	0.4927	0.072052	0.0534	0.6467	0.0825731
Eimeria sp._JRBa	Eimeria vejdovsk	0.0339	0.3479	0.0974418	0.0355	0.4927	0.072052	0.0534	0.6467	0.0825731
Eimeria sp._JRBa	Eimeria adenoeid	0.0111	0.2277	0.0487484	0.0084	0.3302	0.0254391	0.0317	0.4658	0.068055
Eimeria sp._JRBa	Eimeria gallopav	0.0142	0.221	0.0642534	0.0093	0.3398	0.027369	0.0335	0.5186	0.064597
Eimeria sp._JRBa	Eimeria meleagri	0.0099	0.2324	0.042599	0.0084	0.3533	0.0237758	0.0316	0.468	0.0675214
Eimeria acervuli	Eimeria brunetti	0.0186	0.2378	0.078217	0.0201	0.3746	0.0536572	0.0486	0.3635	0.1337
Eimeria acervuli	Eimeria lata	0.0371	0.6437	0.0576355	0.0239	0.4989	0.0479054	0.0544	0.8985	0.0605454
Eimeria acervuli	Eimeria maxima	0.0365	0.5082	0.0718221	0.0258	0.5023	0.0513637	0.0562	0.7631	0.073647
Eimeria acervuli	Eimeria mitis	0.0274	0.2621	0.10454	0.0135	0.3564	0.0378788	0.0317	0.3468	0.0914072
Eimeria acervuli	Eimeria nagambie	0.0211	0.3208	0.0657731	0.0112	0.4107	0.0272705	0.044	0.4606	0.0955276
Eimeria acervuli	Eimeria necatrix	0.0174	0.3894	0.0446841	0.0187	0.4431	0.0422027	0.0427	0.5643	0.075669
Eimeria acervuli	Eimeria praecox	0.0161	0.2491	0.0646327	0.0083	0.285	0.0291228	0.0162	0.3573	0.0453401
Eimeria acervuli	Eimeria tenella	0.0174	0.3974	0.0437846	0.0197	0.4193	0.0469831	0.0427	0.5294	0.0806573
Eimeria acervuli	Eimeria zaria	0.0754	0.258	0.292248	0.0065	0.3352	0.0193914	0.0308	0.4549	0.0677072
Eimeria acervuli	Eimeria cf._icti	0.0365	0.5895	0.0619169	0.0235	0.6195	0.0379338	0.0815	0.7277	0.111997
Eimeria acervuli	Eimeria falcifor	0.0249	0.3936	0.0632622	0.0248	0.4358	0.0569068	0.0476	0.682	0.0697947
Eimeria acervuli	Eimeria furonis	0.0295	0.469	0.0628998	0.0225	0.6359	0.0353829	0.0831	0.8024	0.103564
Eimeria acervuli	Eimeria leuckart	0.0429	0.4761	0.0901071	0.0369	0.5512	0.0669448	0.0791	0.6457	0.122503
Eimeria acervuli	Eimeria mephitid	0.0263	0.4637	0.0567177	0.0263	0.4493	0.0585355	0.043	0.7182	0.0598719
Eimeria acervuli	Eimeria flavesce	0.0338	0.4221	0.0800758	0.0248	0.5115	0.0484848	0.0415	0.7814	0.0531098
Eimeria acervuli	Eimeria intestin	0.0294	0.4561	0.0644595	0.0278	0.5054	0.0550059	0.0431	0.6363	0.0677353
Eimeria acervuli	Eimeria irresidu	0.0345	0.392	0.0880102	0.021	0.4878	0.0430504	0.0462	0.6812	0.0678215
Eimeria acervuli	Eimeria kongi	0.0396	0.4389	0.0902256	0.022	0.5174	0.0425203	0.0421	0.7526	0.0559394
Eimeria acervuli	Eimeria magna	0.0332	0.4764	0.0696893	0.0221	0.5192	0.0425655	0.0431	0.6493	0.0663792
Eimeria acervuli	Eimeria media	0.0281	0.4689	0.0599275	0.0211	0.4874	0.0432909	0.0431	0.5988	0.0719773
Eimeria acervuli	Eimeria vejdovsk	0.0307	0.4689	0.0654724	0.0211	0.4874	0.0432909	0.0431	0.5988	0.0719773
Eimeria acervuli	Eimeria adenoeid	0.0211	0.3384	0.0623522	0.014	0.3475	0.0402878	0.0502	0.4923	0.10197
Eimeria acervuli	Eimeria gallopav	0.0255	0.3194	0.0798372	0.014	0.3938	0.035551	0.0558	0.4847	0.115123
Eimeria acervuli	Eimeria meleagri	0.0224	0.3261	0.0686906	0.014	0.4132	0.0338819	0.052	0.4651	0.111804
Eimeria brunetti	Eimeria lata	0.0436	0.5898	0.0739234	0.0306	0.6313	0.0484714	0.071	0.8175	0.0868502
Eimeria brunetti	Eimeria maxima	0.0456	0.5759	0.0791804	0.0316	0.585	0.0540171	0.0787	0.7627	0.103186
Eimeria brunetti	Eimeria mitis	0.0351	0.3001	0.116961	0.0273	0.3794	0.0719557	0.058	0.3416	0.169789
Eimeria brunetti	Eimeria nagambie	0.0136	0.2378	0.0571909	0.0093	0.2618	0.0355233	0.018	0.2712	0.0663717
Eimeria brunetti	Eimeria necatrix	0.0238	0.4401	0.0540786	0.0298	0.5052	0.0589865	0.0811	0.5591	0.145055
Eimeria brunetti	Eimeria praecox	0.0243	0.2889	0.0841121	0.0234	0.3426	0.0683012	0.0495	0.3276	0.151099
Eimeria brunetti	Eimeria tenella	0.0199	0.4556	0.0436787	0.0307	0.5008	0.0613019	0.0831	0.5347	0.155414
Eimeria brunetti	Eimeria zaria	0.0787	0.3103	0.253626	0.0201	0.3227	0.062287	0.0504	0.4083	0.123439
Eimeria brunetti	Eimeria cf._icti	0.0321	0.5913	0.0542872	0.0352	0.6868	0.0512522	0.1039	0.6688	0.155353
Eimeria brunetti	Eimeria falcifor	0.0275	0.4116	0.0668124	0.0384	0.5171	0.0742603	0.075	0.6855	0.109409
Eimeria brunetti	Eimeria furonis	0.0334	0.5478	0.0609712	0.035	0.6851	0.0510874	0.1088	0.7419	0.14665
Eimeria brunetti	Eimeria leuckart	0.0422	0.5147	0.0819895	0.0486	0.5594	0.0868788	0.1116	0.6386	0.174757
Eimeria brunetti	Eimeria mephitid	0.0314	0.4349	0.0722005	0.0375	0.534	0.0702247	0.0757	0.66	0.114697
Eimeria brunetti	Eimeria flavesce	0.0313	0.4616	0.0678076	0.034	0.605	0.0561983	0.0829	0.7836	0.105794
Eimeria brunetti	Eimeria intestin	0.0269	0.4274	0.0629387	0.0345	0.5412	0.0637472	0.0767	0.5679	0.135059
Eimeria brunetti	Eimeria irresidu	0.0339	0.4469	0.0758559	0.0297	0.5399	0.0550102	0.0818	0.7786	0.10506
Eimeria brunetti	Eimeria kongi	0.0377	0.4829	0.07807	0.0316	0.5596	0.0564689	0.0765	0.8214	0.0931337
Eimeria brunetti	Eimeria magna	0.0275	0.4854	0.0566543	0.0293	0.5526	0.0530221	0.0773	0.6221	0.124257
Eimeria brunetti	Eimeria media	0.0263	0.4708	0.0558624	0.0326	0.5562	0.058612	0.0764	0.6129	0.124653
Eimeria brunetti	Eimeria vejdovsk	0.0288	0.4499	0.0640142	0.0326	0.5562	0.058612	0.0764	0.6129	0.124653
Eimeria brunetti	Eimeria adenoeid	0.0199	0.399	0.0498747	0.0283	0.5492	0.0515295	0.081	0.4972	0.162912
Eimeria brunetti	Eimeria gallopav	0.023	0.385	0.0597403	0.0264	0.4906	0.0538117	0.0908	0.5308	0.171063
Eimeria brunetti	Eimeria meleagri	0.0186	0.3983	0.0466985	0.0298	0.5605	0.0531668	0.0878	0.569	0.154306
Eimeria lata	Eimeria maxima	0.0149	0.1964	0.0758656	0.0083	0.1863	0.0445518	0.0162	0.2644	0.0612708
Eimeria lata	Eimeria mitis	0.0474	0.6521	0.0726882	0.0324	0.5419	0.0597896	0.071	0.7031	0.100981
Eimeria lata	Eimeria nagambie	0.0468	0.6393	0.0732051	0.0258	0.577	0.044714	0.0683	0.9068	0.0753198
Eimeria lata	Eimeria necatrix	0.0372	0.8448	0.0440341	0.0282	0.7222	0.0390474	0.0855	1.0162	0.084137
Eimeria lata	Eimeria praecox	0.0468	0.5175	0.0904348	0.0258	0.5178	0.0498262	0.0653	0.8748	0.0746456
Eimeria lata	Eimeria tenella	0.0372	0.8734	0.0425922	0.0292	0.6217	0.046968	0.0833	1.0322	0.0807014
Eimeria lata	Eimeria zaria	0.0934	0.5705	0.163716	0.0258	0.5513	0.0467985	0.0685	0.801	0.0855181
Eimeria lata	Eimeria cf._icti	0.0516	0.8903	0.057958	0.0414	0.8834	0.0468644	0.1211	1.0964	0.110452
Eimeria lata	Eimeria falcifor	0.0501	0.7277	0.0688471	0.0451	0.6387	0.0706122	0.0843	1.1072	0.076138
Eimeria lata	Eimeria furonis	0.0497	0.889	0.0559055	0.0407	0.851	0.0478261	0.1205	1.1549	0.104338
Eimeria lata	Eimeria leuckart	0.0553	0.886	0.0624153	0.0569	0.7513	0.0757354	0.1136	1.2681	0.0895828
Eimeria lata	Eimeria mephitid	0.0489	0.8146	0.0600295	0.0446	0.6773	0.0658497	0.0869	1.1042	0.0786995
Eimeria lata	Eimeria flavesce	0.0533	0.7484	0.0712186	0.0401	0.7796	0.0514366	0.089	1.2697	0.0700953
Eimeria lata	Eimeria intestin	0.0567	0.7565	0.0749504	0.0344	0.7529	0.04569	0.0848	0.9918	0.0855011
Eimeria lata	Eimeria irresidu	0.054	0.8053	0.0670558	0.0344	0.6797	0.0506106	0.086	1.3191	0.065196
Eimeria lata	Eimeria kongi	0.0599	0.7587	0.0789508	0.0354	0.7248	0.0488411	0.0856	1.1668	0.073363
Eimeria lata	Eimeria magna	0.0601	0.781	0.0769526	0.0326	0.7481	0.0435771	0.0827	0.9745	0.084864
Eimeria lata	Eimeria media	0.0561	0.8128	0.0690207	0.0335	0.7493	0.0447084	0.0828	0.9492	0.0872314
Eimeria lata	Eimeria vejdovsk	0.0548	0.7592	0.0721812	0.0335	0.7493	0.0447084	0.0828	0.9492	0.0872314
Eimeria lata	Eimeria adenoeid	0.041	0.7385	0.0555179	0.0283	0.6227	0.0454472	0.0901	0.9742	0.0924861
Eimeria lata	Eimeria gallopav	0.0416	0.7182	0.0579226	0.0302	0.6123	0.0493222	0.095	0.9345	0.101659
Eimeria lata	Eimeria meleagri	0.0397	0.7073	0.0561289	0.0287	0.6226	0.046097	0.095	1.0517	0.0903299
Eimeria maxima	Eimeria mitis	0.0513	0.5812	0.0882657	0.0325	0.4897	0.0663672	0.0768	0.5954	0.128989
Eimeria maxima	Eimeria nagambie	0.0488	0.5423	0.0899871	0.0268	0.5686	0.0471333	0.0741	0.8462	0.087568
Eimeria maxima	Eimeria necatrix	0.0392	0.7401	0.0529658	0.0302	0.7189	0.0420086	0.0868	0.9905	0.0876325
Eimeria maxima	Eimeria praecox	0.0482	0.5086	0.09477	0.0248	0.4673	0.0530708	0.0681	0.7222	0.0942952
Eimeria maxima	Eimeria tenella	0.0391	0.7856	0.0497709	0.0311	0.658	0.0472644	0.0845	0.9309	0.0907724
Eimeria maxima	Eimeria zaria	0.0988	0.5007	0.197324	0.0277	0.549	0.0504554	0.0723	0.7336	0.0985551
Eimeria maxima	Eimeria cf._icti	0.0556	0.8515	0.0652965	0.0406	0.9139	0.044425	0.1188	1.1995	0.0990413
Eimeria maxima	Eimeria falcifor	0.0515	0.7253	0.0710051	0.0466	0.6135	0.0759576	0.0806	1.0675	0.0755035
Eimeria maxima	Eimeria furonis	0.055	0.8277	0.0664492	0.0407	0.7966	0.0510921	0.1234	1.1058	0.111593
Eimeria maxima	Eimeria leuckart	0.0627	0.8296	0.0755786	0.056	0.7327	0.0764296	0.12	1.1465	0.104666
Eimeria maxima	Eimeria mephitid	0.0516	0.8009	0.0644275	0.0428	0.6731	0.0635864	0.0848	1.113	0.0761905
Eimeria maxima	Eimeria flavesce	0.058	0.711	0.0815752	0.0382	0.7374	0.0518036	0.0863	1.2625	0.0683564
Eimeria maxima	Eimeria intestin	0.0601	0.7802	0.0770315	0.0354	0.7343	0.0482092	0.082	1.0255	0.079961
Eimeria maxima	Eimeria irresidu	0.0587	0.7546	0.0777896	0.0344	0.6563	0.0524151	0.0832	1.2011	0.0692698
Eimeria maxima	Eimeria kongi	0.064	0.7159	0.089398	0.0354	0.6928	0.051097	0.0828	1.1602	0.071367
Eimeria maxima	Eimeria magna	0.0634	0.7422	0.0854217	0.0326	0.7597	0.0429117	0.08	0.9878	0.0809881
Eimeria maxima	Eimeria media	0.0595	0.7619	0.0780942	0.0335	0.7533	0.044471	0.0801	0.9258	0.0865198
Eimeria maxima	Eimeria vejdovsk	0.0581	0.7215	0.0805267	0.0335	0.7533	0.044471	0.0801	0.9258	0.0865198
Eimeria maxima	Eimeria adenoeid	0.043	0.6828	0.062976	0.0302	0.6457	0.0467709	0.0914	0.9684	0.0943825
Eimeria maxima	Eimeria gallopav	0.0448	0.6637	0.0675004	0.0321	0.6035	0.0531897	0.0983	0.9471	0.103791
Eimeria maxima	Eimeria meleagri	0.043	0.6629	0.0648665	0.0307	0.6392	0.0480288	0.0943	1.0456	0.0901875
Eimeria mitis	Eimeria nagambie	0.0408	0.3271	0.124732	0.0187	0.385	0.0485714	0.0515	0.3577	0.143975
Eimeria mitis	Eimeria necatrix	0.0375	0.4341	0.0863856	0.0211	0.5342	0.0394983	0.0577	0.4377	0.131825
Eimeria mitis	Eimeria praecox	0.0376	0.3244	0.115906	0.0163	0.3312	0.049215	0.0289	0.2883	0.100243
Eimeria mitis	Eimeria tenella	0.0336	0.4292	0.0782852	0.0201	0.4859	0.0413665	0.0655	0.445	0.147191
Eimeria mitis	Eimeria zaria	0.0834	0.3164	0.26359	0.013	0.32	0.040625	0.041	0.3818	0.107386
Eimeria mitis	Eimeria cf._icti	0.0514	0.5844	0.0879535	0.0268	0.6741	0.0397567	0.0893	0.7639	0.1169
Eimeria mitis	Eimeria falcifor	0.0402	0.4516	0.0890168	0.0296	0.4645	0.0637244	0.0569	0.639	0.0890454
Eimeria mitis	Eimeria furonis	0.0495	0.5447	0.0908757	0.0253	0.6411	0.0394634	0.0849	0.7536	0.112659
Eimeria mitis	Eimeria leuckart	0.0538	0.5151	0.104446	0.0397	0.5613	0.0707287	0.0949	0.6777	0.140032
Eimeria mitis	Eimeria mephitid	0.0416	0.4412	0.0942883	0.0253	0.4576	0.0552885	0.059	0.7198	0.0819672
Eimeria mitis	Eimeria flavesce	0.0395	0.4234	0.0932924	0.0286	0.5209	0.054905	0.0662	0.7763	0.0852763
Eimeria mitis	Eimeria intestin	0.0383	0.4004	0.0956543	0.0301	0.5119	0.0588005	0.0611	0.6872	0.0889115
Eimeria mitis	Eimeria irresidu	0.0421	0.4028	0.104518	0.0253	0.4674	0.0541292	0.0584	0.824	0.0708738
Eimeria mitis	Eimeria kongi	0.046	0.4101	0.112168	0.0267	0.5047	0.0529027	0.0562	0.7984	0.0703908
Eimeria mitis	Eimeria magna	0.0448	0.4329	0.103488	0.0258	0.523	0.0493308	0.0601	0.7631	0.0787577
Eimeria mitis	Eimeria media	0.0377	0.4427	0.0851593	0.0249	0.5181	0.0480602	0.0602	0.6529	0.092204
Eimeria mitis	Eimeria vejdovsk	0.0402	0.4292	0.0936626	0.0249	0.5181	0.0480602	0.0602	0.6529	0.092204
Eimeria mitis	Eimeria adenoeid	0.0363	0.4047	0.0896961	0.023	0.4665	0.0493033	0.0693	0.4674	0.148267
Eimeria mitis	Eimeria gallopav	0.0401	0.3937	0.101854	0.022	0.4997	0.0440264	0.0692	0.4503	0.153675
Eimeria mitis	Eimeria meleagri	0.037	0.3879	0.0953854	0.023	0.4896	0.0469771	0.0672	0.4503	0.149234
Eimeria nagambie	Eimeria necatrix	0.0269	0.4587	0.058644	0.0211	0.5175	0.0407729	0.0718	0.6043	0.118815
Eimeria nagambie	Eimeria praecox	0.023	0.3537	0.0650269	0.0163	0.3456	0.0471644	0.043	0.4205	0.102259
Eimeria nagambie	Eimeria tenella	0.0231	0.4607	0.0501411	0.0221	0.5523	0.0400145	0.0739	0.6484	0.113973
Eimeria nagambie	Eimeria zaria	0.0793	0.3806	0.208355	0.0121	0.3653	0.0331235	0.044	0.5322	0.0826757
Eimeria nagambie	Eimeria cf._icti	0.0385	0.5772	0.0667013	0.0251	0.7578	0.0331222	0.1077	0.8102	0.13293
Eimeria nagambie	Eimeria falcifor	0.0307	0.4569	0.0671919	0.0316	0.6006	0.0526141	0.0691	0.757	0.0912814
Eimeria nagambie	Eimeria furonis	0.0379	0.602	0.0629568	0.0273	0.7228	0.0377698	0.1037	0.9976	0.103949
Eimeria nagambie	Eimeria leuckart	0.0442	0.5128	0.0861934	0.0413	0.6064	0.0681069	0.1007	0.7491	0.134428
Eimeria nagambie	Eimeria mephitid	0.0352	0.4922	0.0715156	0.0308	0.5242	0.0587562	0.0711	0.8356	0.0850886
Eimeria nagambie	Eimeria flavesce	0.037	0.4667	0.0792801	0.0287	0.6688	0.0429127	0.0723	0.9739	0.0742376
Eimeria nagambie	Eimeria intestin	0.0332	0.4916	0.0675346	0.0278	0.5659	0.0491253	0.0688	0.772	0.0891192
Eimeria nagambie	Eimeria irresidu	0.0396	0.473	0.0837209	0.0239	0.5887	0.0405979	0.0713	1.0062	0.0708607
Eimeria nagambie	Eimeria kongi	0.0441	0.4919	0.0896524	0.0239	0.6547	0.0365053	0.0676	1.0265	0.0658548
Eimeria nagambie	Eimeria magna	0.0345	0.5356	0.0644137	0.023	0.6048	0.0380291	0.0687	0.8487	0.0809473
Eimeria nagambie	Eimeria media	0.0326	0.5236	0.0622613	0.0259	0.6119	0.0423272	0.0688	0.7976	0.0862588
Eimeria nagambie	Eimeria vejdovsk	0.0352	0.5161	0.0682038	0.0259	0.6119	0.0423272	0.0688	0.7976	0.0862588
Eimeria nagambie	Eimeria adenoeid	0.0268	0.4101	0.0653499	0.0211	0.5829	0.0361983	0.0728	0.6118	0.118993
Eimeria nagambie	Eimeria gallopav	0.0306	0.4389	0.0697198	0.0192	0.5555	0.0345635	0.0835	0.6329	0.131932
Eimeria nagambie	Eimeria meleagri	0.0262	0.4192	0.0625	0.0221	0.5857	0.0377326	0.0796	0.6574	0.121083
Eimeria necatrix	Eimeria praecox	0.0237	0.4024	0.0588966	0.0206	0.4551	0.0452648	0.0333	0.5235	0.0636103
Eimeria necatrix	Eimeria tenella	0.0037	0.0501	0.0738523	0.0028	0.0783	0.0357599	0.0071	0.0994	0.0714286
Eimeria necatrix	Eimeria zaria	0.0832	0.43	0.193488	0.0211	0.4571	0.0461606	0.0578	0.6604	0.0875227
Eimeria necatrix	Eimeria cf._icti	0.0315	0.5579	0.0564617	0.0245	0.666	0.0367868	0.073	0.7629	0.0956875
Eimeria necatrix	Eimeria falcifor	0.0237	0.4757	0.0498213	0.0302	0.44	0.0686364	0.0481	0.6947	0.0692385
Eimeria necatrix	Eimeria furonis	0.0245	0.5203	0.0470882	0.0244	0.6052	0.0403173	0.0717	0.7887	0.0909091
Eimeria necatrix	Eimeria leuckart	0.0352	0.4633	0.0759767	0.0394	0.5972	0.0659745	0.0843	0.8013	0.105204
Eimeria necatrix	Eimeria mephitid	0.0187	0.4312	0.0433673	0.023	0.4953	0.0464365	0.0492	0.7453	0.0660137
Eimeria necatrix	Eimeria flavesce	0.0275	0.4931	0.0557696	0.034	0.4993	0.0680953	0.0443	0.7644	0.057954
Eimeria necatrix	Eimeria intestin	0.0314	0.4541	0.0691478	0.0312	0.4988	0.0625501	0.0478	0.6219	0.0768612
Eimeria necatrix	Eimeria irresidu	0.0301	0.4995	0.0602603	0.0282	0.4503	0.0626249	0.0471	0.666	0.0707207
Eimeria necatrix	Eimeria kongi	0.0339	0.4931	0.0687487	0.0288	0.4864	0.0592105	0.0448	0.6574	0.0681472
Eimeria necatrix	Eimeria magna	0.034	0.4741	0.0717148	0.0259	0.4988	0.0519246	0.0458	0.6109	0.0749714
Eimeria necatrix	Eimeria media	0.0289	0.4737	0.0610091	0.0278	0.4732	0.0587489	0.0459	0.5849	0.078475
Eimeria necatrix	Eimeria vejdovsk	0.0314	0.4529	0.069331	0.0278	0.4732	0.0587489	0.0459	0.5849	0.078475
Eimeria necatrix	Eimeria adenoeid	0.0087	0.3004	0.0289614	0.0065	0.2747	0.0236622	0.0216	0.3771	0.0572792
Eimeria necatrix	Eimeria gallopav	0.0118	0.2878	0.0410007	0.0075	0.2915	0.025729	0.0234	0.345	0.0678261
Eimeria necatrix	Eimeria meleagri	0.0099	0.3342	0.029623	0.0056	0.3041	0.018415	0.0216	0.3875	0.0557419
Eimeria praecox	Eimeria tenella	0.0212	0.4106	0.0516318	0.0215	0.4211	0.0510568	0.0389	0.5635	0.0690328
Eimeria praecox	Eimeria zaria	0.0818	0.3096	0.264212	0.0121	0.2982	0.0405768	0.0355	0.4149	0.0855628
Eimeria praecox	Eimeria cf._icti	0.0391	0.5657	0.0691179	0.0236	0.6344	0.0372005	0.0799	0.6757	0.118248
Eimeria praecox	Eimeria falcifor	0.0319	0.3844	0.0829865	0.0305	0.4479	0.0680956	0.0466	0.5594	0.0833035
Eimeria praecox	Eimeria furonis	0.0379	0.57	0.0664912	0.0253	0.5886	0.0429834	0.0815	0.7446	0.109455
Eimeria praecox	Eimeria leuckart	0.0454	0.4984	0.0910915	0.0412	0.4787	0.0860664	0.084	0.5957	0.141011
Eimeria praecox	Eimeria mephitid	0.0288	0.4234	0.0680208	0.0297	0.4428	0.0670732	0.0477	0.6142	0.077662
Eimeria praecox	Eimeria flavesce	0.0377	0.3834	0.0983307	0.0267	0.4812	0.0554863	0.049	0.815	0.0601227
Eimeria praecox	Eimeria intestin	0.0332	0.4094	0.0810943	0.0292	0.473	0.0617336	0.0468	0.676	0.0692308
Eimeria praecox	Eimeria irresidu	0.0396	0.3988	0.0992979	0.0253	0.4558	0.0555068	0.0518	0.7948	0.0651736
Eimeria praecox	Eimeria kongi	0.0435	0.4325	0.100578	0.0263	0.506	0.0519763	0.0477	0.815	0.0585276
Eimeria praecox	Eimeria magna	0.0377	0.4252	0.0886642	0.0244	0.4863	0.0501748	0.0468	0.7863	0.0595193
Eimeria praecox	Eimeria media	0.0294	0.4281	0.0686755	0.0235	0.4608	0.0509983	0.0469	0.6859	0.0683773
Eimeria praecox	Eimeria vejdovsk	0.0345	0.4149	0.0831526	0.0235	0.4608	0.0509983	0.0469	0.6859	0.0683773
Eimeria praecox	Eimeria adenoeid	0.0249	0.3942	0.0631659	0.0206	0.4037	0.051028	0.0435	0.4694	0.0926715
Eimeria praecox	Eimeria gallopav	0.0281	0.374	0.0751337	0.0206	0.3954	0.0520991	0.0425	0.4865	0.0873587
Eimeria praecox	Eimeria meleagri	0.0249	0.3747	0.0664532	0.0201	0.447	0.0449664	0.0416	0.4915	0.0846389
Eimeria tenella	Eimeria zaria	0.0811	0.3893	0.208323	0.0218	0.4341	0.0502188	0.0598	0.6323	0.0945754
Eimeria tenella	Eimeria cf._icti	0.0315	0.5449	0.0578088	0.0254	0.6541	0.038832	0.0751	0.6544	0.114762
Eimeria tenella	Eimeria falcifor	0.0237	0.4363	0.0543204	0.0292	0.3924	0.0744139	0.0539	0.628	0.085828
Eimeria tenella	Eimeria furonis	0.027	0.5152	0.0524068	0.0244	0.588	0.0414966	0.0698	0.6627	0.105327
Eimeria tenella	Eimeria leuckart	0.0326	0.4724	0.0690093	0.0384	0.5565	0.0690027	0.0804	0.687	0.117031
Eimeria tenella	Eimeria mephitid	0.0187	0.4005	0.0466916	0.023	0.4543	0.0506273	0.0455	0.7272	0.0625688
Eimeria tenella	Eimeria flavesce	0.0249	0.4808	0.0517887	0.033	0.4895	0.0674157	0.0424	0.7458	0.0568517
Eimeria tenella	Eimeria intestin	0.0275	0.4629	0.0594081	0.0302	0.4528	0.0666961	0.0459	0.6069	0.0756303
Eimeria tenella	Eimeria irresidu	0.0288	0.4728	0.0609137	0.0263	0.4361	0.0603073	0.0452	0.6499	0.0695492
Eimeria tenella	Eimeria kongi	0.03	0.5026	0.0596896	0.0268	0.4716	0.0568278	0.043	0.6662	0.0645452
Eimeria tenella	Eimeria magna	0.0314	0.4621	0.0679507	0.025	0.4735	0.0527983	0.044	0.5962	0.0738007
Eimeria tenella	Eimeria media	0.025	0.4687	0.053339	0.0269	0.4436	0.0606402	0.0441	0.5709	0.0772465
Eimeria tenella	Eimeria vejdovsk	0.0276	0.448	0.0616071	0.0269	0.4436	0.0606402	0.0441	0.5709	0.0772465
Eimeria tenella	Eimeria adenoeid	0.0062	0.2739	0.022636	0.0065	0.2752	0.0236192	0.0143	0.3669	0.0389752
Eimeria tenella	Eimeria gallopav	0.0117	0.267	0.0438202	0.0084	0.2641	0.0318061	0.0234	0.3435	0.0681223
Eimeria tenella	Eimeria meleagri	0.0074	0.3067	0.0241278	0.0065	0.2883	0.022546	0.018	0.3517	0.05118
Eimeria zaria	Eimeria cf._icti	0.1001	0.5202	0.192426	0.0253	0.6345	0.0398739	0.0861	0.8265	0.104174
Eimeria zaria	Eimeria falcifor	0.0871	0.428	0.203505	0.0284	0.5067	0.0560489	0.057	0.5218	0.109237
Eimeria zaria	Eimeria furonis	0.0972	0.5181	0.187609	0.0265	0.6301	0.0420568	0.0897	0.7574	0.118431
Eimeria zaria	Eimeria leuckart	0.1087	0.4599	0.236356	0.041	0.5009	0.0818527	0.083	0.7248	0.114514
Eimeria zaria	Eimeria mephitid	0.0913	0.4388	0.208067	0.0286	0.4431	0.0645452	0.0572	0.6503	0.0879594
Eimeria zaria	Eimeria flavesce	0.0904	0.4272	0.21161	0.025	0.4687	0.053339	0.0621	0.833	0.0745498
Eimeria zaria	Eimeria intestin	0.0916	0.4529	0.202252	0.0251	0.4949	0.0507173	0.0576	0.6676	0.0862792
Eimeria zaria	Eimeria irresidu	0.0936	0.3984	0.23494	0.0222	0.4669	0.0475477	0.0621	0.7608	0.0816246
Eimeria zaria	Eimeria kongi	0.0977	0.4391	0.222501	0.0232	0.4905	0.0472987	0.0585	0.8679	0.0674041
Eimeria zaria	Eimeria magna	0.0944	0.4876	0.193601	0.0204	0.4977	0.0409885	0.0567	0.7139	0.0794229
Eimeria zaria	Eimeria media	0.091	0.4908	0.185412	0.0194	0.4823	0.0402239	0.0567	0.7098	0.0798817
Eimeria zaria	Eimeria vejdovsk	0.091	0.4622	0.196884	0.0194	0.4823	0.0402239	0.0567	0.7098	0.0798817
Eimeria zaria	Eimeria adenoeid	0.0792	0.3502	0.226156	0.0211	0.4055	0.0520345	0.0616	0.5569	0.110612
Eimeria zaria	Eimeria gallopav	0.0841	0.3788	0.222017	0.0211	0.3926	0.0537443	0.0635	0.5598	0.113433
Eimeria zaria	Eimeria meleagri	0.0804	0.369	0.217886	0.0216	0.4339	0.0497811	0.0664	0.5878	0.112964
Eimeria cf._icti	Eimeria falcifor	0.0181	0.3916	0.0462206	0.0279	0.4797	0.0581614	0.0645	0.6683	0.0965135
Eimeria cf._icti	Eimeria furonis	0.0093	0.195	0.0476923	0.0121	0.2715	0.0445672	0.0292	0.389	0.0750643
Eimeria cf._icti	Eimeria leuckart	0.0339	0.4024	0.0842445	0.0448	0.6022	0.0743939	0.0991	0.72	0.137639
Eimeria cf._icti	Eimeria mephitid	0.0156	0.2785	0.0560144	0.014	0.3396	0.041225	0.0426	0.4338	0.0982019
Eimeria cf._icti	Eimeria flavesce	0.0224	0.4995	0.0448448	0.0335	0.567	0.0590829	0.0677	0.7954	0.0851144
Eimeria cf._icti	Eimeria intestin	0.0321	0.4706	0.0682108	0.0307	0.5959	0.0515187	0.0697	0.7104	0.0981137
Eimeria cf._icti	Eimeria irresidu	0.025	0.4629	0.0540073	0.0296	0.601	0.0492512	0.0706	0.8355	0.0845003
Eimeria cf._icti	Eimeria kongi	0.0275	0.4995	0.0550551	0.0297	0.6481	0.0458263	0.0699	0.7832	0.0892492
Eimeria cf._icti	Eimeria magna	0.034	0.4663	0.0729144	0.0249	0.6173	0.040337	0.0658	0.7246	0.0908087
Eimeria cf._icti	Eimeria media	0.0289	0.4729	0.0611123	0.0249	0.6182	0.0402782	0.0629	0.6634	0.0948146
Eimeria cf._icti	Eimeria vejdovsk	0.0314	0.4942	0.063537	0.0249	0.6182	0.0402782	0.0629	0.6634	0.0948146
Eimeria cf._icti	Eimeria adenoeid	0.032	0.5692	0.0562193	0.0269	0.5769	0.0466285	0.0812	0.5338	0.152117
Eimeria cf._icti	Eimeria gallopav	0.0352	0.5684	0.0619282	0.0269	0.641	0.0419657	0.0891	0.6252	0.142514
Eimeria cf._icti	Eimeria meleagri	0.0333	0.5523	0.0602933	0.0273	0.6009	0.0454319	0.0821	0.5312	0.154556
Eimeria falcifor	Eimeria furonis	0.0162	0.3677	0.0440577	0.0258	0.4025	0.0640994	0.0671	0.5587	0.1201
Eimeria falcifor	Eimeria leuckart	0.0306	0.2845	0.107557	0.0368	0.3773	0.0975351	0.0768	0.5527	0.138954
Eimeria falcifor	Eimeria mephitid	0.0124	0.2417	0.0513033	0.0245	0.3591	0.0682261	0.0317	0.5478	0.0578678
Eimeria falcifor	Eimeria flavesce	0.0186	0.2659	0.0699511	0.03	0.3428	0.0875146	0.0382	0.5504	0.0694041
Eimeria falcifor	Eimeria intestin	0.025	0.275	0.0909091	0.0249	0.3327	0.0748422	0.0401	0.5173	0.0775179
Eimeria falcifor	Eimeria irresidu	0.0224	0.239	0.0937238	0.0234	0.3328	0.0703125	0.041	0.5572	0.0735822
Eimeria falcifor	Eimeria kongi	0.0249	0.2659	0.0936442	0.0234	0.3354	0.0697674	0.0428	0.5478	0.0781307
Eimeria falcifor	Eimeria magna	0.0262	0.3079	0.0850926	0.0197	0.3376	0.0583531	0.0364	0.5606	0.0649304
Eimeria falcifor	Eimeria media	0.0212	0.2964	0.071525	0.0196	0.3424	0.057243	0.0364	0.5687	0.0640056
Eimeria falcifor	Eimeria vejdovsk	0.0237	0.2908	0.0814993	0.0196	0.3424	0.057243	0.0364	0.5687	0.0640056
Eimeria falcifor	Eimeria adenoeid	0.0243	0.3904	0.0622439	0.0316	0.406	0.0778325	0.0605	0.6271	0.0964758
Eimeria falcifor	Eimeria gallopav	0.0262	0.4352	0.0602022	0.0297	0.4414	0.0672859	0.0639	0.6574	0.0972011
Eimeria falcifor	Eimeria meleagri	0.0243	0.3466	0.0701096	0.0326	0.447	0.0729306	0.0604	0.6553	0.0921715
Eimeria furonis	Eimeria leuckart	0.0321	0.3969	0.0808768	0.0412	0.5379	0.0765942	0.0925	0.7365	0.125594
Eimeria furonis	Eimeria mephitid	0.0112	0.269	0.0416357	0.0149	0.382	0.0390052	0.0405	0.4898	0.0826868
Eimeria furonis	Eimeria flavesce	0.0218	0.4856	0.0448929	0.031	0.5098	0.0608082	0.0654	0.6765	0.0966741
Eimeria furonis	Eimeria intestin	0.0289	0.4174	0.0692381	0.0292	0.5258	0.0555344	0.0655	0.7002	0.0935447
Eimeria furonis	Eimeria irresidu	0.0231	0.4231	0.054597	0.0253	0.5133	0.0492889	0.0664	0.6473	0.10258
Eimeria furonis	Eimeria kongi	0.0269	0.4506	0.0596982	0.0263	0.5613	0.0468555	0.0647	0.6718	0.0963084
Eimeria furonis	Eimeria magna	0.0308	0.4135	0.0744861	0.0216	0.5286	0.0408627	0.0606	0.6947	0.0872319
Eimeria furonis	Eimeria media	0.0257	0.4067	0.0631915	0.0216	0.5406	0.0399556	0.0588	0.6293	0.0934372
Eimeria furonis	Eimeria vejdovsk	0.0283	0.4261	0.0664163	0.0216	0.5406	0.0399556	0.0588	0.6293	0.0934372
Eimeria furonis	Eimeria adenoeid	0.0295	0.5421	0.054418	0.0264	0.5831	0.0452753	0.0798	0.6058	0.131727
Eimeria furonis	Eimeria gallopav	0.0314	0.5647	0.0556047	0.0278	0.5762	0.0482471	0.0896	0.7088	0.126411
Eimeria furonis	Eimeria meleagri	0.0308	0.5335	0.057732	0.0278	0.62	0.0448387	0.0837	0.6573	0.127339
Eimeria leuckart	Eimeria mephitid	0.0237	0.2689	0.0881369	0.0365	0.4031	0.0905483	0.0643	0.6658	0.0965755
Eimeria leuckart	Eimeria flavesce	0.023	0.332	0.0692771	0.0358	0.4573	0.0782856	0.0634	0.6936	0.0914072
Eimeria leuckart	Eimeria intestin	0.0364	0.3208	0.113466	0.0345	0.4005	0.0861423	0.0634	0.6304	0.100571
Eimeria leuckart	Eimeria irresidu	0.0281	0.3024	0.0929233	0.031	0.4155	0.0746089	0.0682	0.6397	0.106612
Eimeria leuckart	Eimeria kongi	0.0281	0.3261	0.0861699	0.0311	0.4328	0.0718577	0.0646	0.7557	0.0854837
Eimeria leuckart	Eimeria magna	0.0397	0.3291	0.120632	0.0331	0.4201	0.0787908	0.0615	0.6675	0.0921348
Eimeria leuckart	Eimeria media	0.0345	0.3288	0.104927	0.0302	0.4304	0.0701673	0.0635	0.6397	0.0992653
Eimeria leuckart	Eimeria vejdovsk	0.0345	0.3288	0.104927	0.0302	0.4304	0.0701673	0.0635	0.6397	0.0992653
Eimeria leuckart	Eimeria adenoeid	0.0364	0.462	0.0787879	0.0409	0.5154	0.0793558	0.0919	0.708	0.129802
Eimeria leuckart	Eimeria gallopav	0.0364	0.4504	0.0808171	0.0404	0.5481	0.0737092	0.0928	0.7743	0.11985
Eimeria leuckart	Eimeria meleagri	0.0345	0.4577	0.0753769	0.0423	0.5722	0.0739252	0.0979	0.7671	0.127624
Eimeria mephitid	Eimeria flavesce	0.0161	0.3256	0.0494472	0.0334	0.4255	0.0784959	0.0365	0.7937	0.0459871
Eimeria mephitid	Eimeria intestin	0.0231	0.2978	0.0775688	0.0268	0.4159	0.0644386	0.0355	0.7275	0.0487973
Eimeria mephitid	Eimeria irresidu	0.0199	0.2966	0.0670937	0.0286	0.3997	0.0715537	0.0374	0.774	0.0483204
Eimeria mephitid	Eimeria kongi	0.0224	0.3198	0.0700438	0.0277	0.4464	0.062052	0.0364	0.8449	0.043082
Eimeria mephitid	Eimeria magna	0.0263	0.289	0.0910035	0.0239	0.409	0.0584352	0.0309	0.8074	0.038271
Eimeria mephitid	Eimeria media	0.0212	0.2999	0.0706902	0.0239	0.4143	0.0576877	0.0309	0.7044	0.0438671
Eimeria mephitid	Eimeria vejdovsk	0.0212	0.3112	0.0681234	0.0239	0.4143	0.0576877	0.0309	0.7044	0.0438671
Eimeria mephitid	Eimeria adenoeid	0.0237	0.4099	0.057819	0.0278	0.4408	0.0630672	0.054	0.6011	0.0898353
Eimeria mephitid	Eimeria gallopav	0.0256	0.4285	0.0597433	0.0278	0.4781	0.0581468	0.0654	0.6161	0.106152
Eimeria mephitid	Eimeria meleagri	0.0225	0.4028	0.055859	0.0292	0.4866	0.0600082	0.0577	0.5701	0.10121
Eimeria flavesce	Eimeria intestin	0.0167	0.2469	0.0676387	0.0135	0.2594	0.0520432	0.0036	0.3621	0.009942
Eimeria flavesce	Eimeria irresidu	0.0037	0.1375	0.0269091	0.0055	0.1351	0.0407106	0.0036	0.2128	0.0169173
Eimeria flavesce	Eimeria kongi	0.0061	0.1423	0.0428672	0.0055	0.1652	0.033293	0.0054	0.2132	0.0253283
Eimeria flavesce	Eimeria magna	0.0186	0.2544	0.0731132	0.0088	0.2822	0.0311836	0.0054	0.3624	0.0149007
Eimeria flavesce	Eimeria media	0.0124	0.249	0.0497992	0.0097	0.2585	0.0375242	0.0054	0.3128	0.0172634
Eimeria flavesce	Eimeria vejdovsk	0.0149	0.2437	0.0611407	0.0097	0.2585	0.0375242	0.0054	0.3128	0.0172634
Eimeria flavesce	Eimeria adenoeid	0.0262	0.4562	0.057431	0.0316	0.4622	0.0683687	0.0528	0.7739	0.0682259
Eimeria flavesce	Eimeria gallopav	0.0319	0.4412	0.0723028	0.0287	0.5061	0.0567082	0.0623	0.7786	0.0800154
Eimeria flavesce	Eimeria meleagri	0.0268	0.445	0.0602247	0.0325	0.4959	0.0655374	0.0565	0.7641	0.0739432
Eimeria intestin	Eimeria irresidu	0.0192	0.2413	0.079569	0.0102	0.2221	0.0459253	0.0054	0.3712	0.0145474
Eimeria intestin	Eimeria kongi	0.0224	0.2442	0.0917281	0.0093	0.236	0.0394068	0.0054	0.3151	0.0171374
Eimeria intestin	Eimeria magna	0.0124	0.0793	0.156368	0.0046	0.0846	0.0543735	0.0036	0.0984	0.0365854
Eimeria intestin	Eimeria media	0.0062	0.0668	0.0928144	0.0056	0.0847	0.0661157	0.0036	0.1039	0.0346487
Eimeria intestin	Eimeria vejdovsk	0.0062	0.0546	0.113553	0.0056	0.0847	0.0661157	0.0036	0.1039	0.0346487
Eimeria intestin	Eimeria adenoeid	0.0307	0.4631	0.0662924	0.0298	0.4671	0.0637979	0.0553	0.66	0.0837879
Eimeria intestin	Eimeria gallopav	0.0351	0.4481	0.0783307	0.0278	0.5164	0.0538342	0.0649	0.6389	0.101581
Eimeria intestin	Eimeria meleagri	0.03	0.4315	0.0695249	0.0307	0.4901	0.0626403	0.0591	0.6389	0.0925027
Eimeria irresidu	Eimeria kongi	0.0099	0.1018	0.0972495	0.0018	0.1046	0.0172084	0.0018	0.1933	0.00931195
Eimeria irresidu	Eimeria magna	0.0224	0.2383	0.0939992	0.0056	0.2324	0.0240964	0.0054	0.3974	0.0135883
Eimeria irresidu	Eimeria media	0.0161	0.2278	0.070676	0.0084	0.2139	0.0392707	0.0054	0.3534	0.0152801
Eimeria irresidu	Eimeria vejdovsk	0.0186	0.233	0.0798283	0.0084	0.2139	0.0392707	0.0054	0.3534	0.0152801
Eimeria irresidu	Eimeria adenoeid	0.0306	0.3984	0.0768072	0.0259	0.4453	0.058163	0.0556	0.7134	0.0779366
Eimeria irresidu	Eimeria gallopav	0.0363	0.4103	0.0884718	0.0249	0.4517	0.0551251	0.0651	0.7451	0.0873708
Eimeria irresidu	Eimeria meleagri	0.0313	0.3756	0.0833333	0.0268	0.4781	0.0560552	0.0594	0.7312	0.0812363
Eimeria kongi	Eimeria magna	0.0249	0.2706	0.0920177	0.0065	0.2426	0.0267931	0.0072	0.3313	0.0217326
Eimeria kongi	Eimeria media	0.0186	0.249	0.0746988	0.0074	0.2315	0.0319654	0.0072	0.2911	0.0247338
Eimeria kongi	Eimeria vejdovsk	0.0211	0.2437	0.0865819	0.0074	0.2315	0.0319654	0.0072	0.2911	0.0247338
Eimeria kongi	Eimeria adenoeid	0.0325	0.4492	0.0723508	0.0269	0.4428	0.0607498	0.0533	0.8188	0.0650953
Eimeria kongi	Eimeria gallopav	0.0383	0.4692	0.0816283	0.0259	0.4695	0.0551651	0.0628	0.7785	0.080668
Eimeria kongi	Eimeria meleagri	0.0332	0.445	0.0746067	0.0273	0.4573	0.0596982	0.0571	0.7785	0.0733462
Eimeria magna	Eimeria media	0.0087	0.0346	0.251445	0.0028	0.0425	0.0658824	0	0.0752	0
Eimeria magna	Eimeria vejdovsk	0.0087	0.0465	0.187097	0.0028	0.0425	0.0658824	0	0.0752	0
Eimeria magna	Eimeria adenoeid	0.0313	0.4116	0.0760447	0.0245	0.4572	0.0535871	0.0534	0.6485	0.0823439
Eimeria magna	Eimeria gallopav	0.0371	0.4303	0.0862189	0.0226	0.5056	0.0446994	0.0629	0.6772	0.0928825
Eimeria magna	Eimeria meleagri	0.0326	0.3916	0.0832482	0.0255	0.485	0.0525773	0.0572	0.6901	0.0828865
Eimeria media	Eimeria vejdovsk	0.0049	0.0346	0.141618	0	0	0	0	0	0
Eimeria media	Eimeria adenoeid	0.0281	0.4549	0.0617718	0.0264	0.4527	0.0583168	0.0535	0.6093	0.0878057
Eimeria media	Eimeria gallopav	0.0339	0.4469	0.0758559	0.0245	0.4797	0.0510736	0.063	0.6126	0.10284
Eimeria media	Eimeria meleagri	0.0288	0.4171	0.0690482	0.0274	0.4909	0.0558158	0.0572	0.601	0.0951747
Eimeria vejdovsk	Eimeria adenoeid	0.0307	0.4619	0.0664646	0.0264	0.4527	0.0583168	0.0535	0.6093	0.0878057
Eimeria vejdovsk	Eimeria gallopav	0.0339	0.4538	0.0747025	0.0245	0.4797	0.0510736	0.063	0.6126	0.10284
Eimeria vejdovsk	Eimeria meleagri	0.0313	0.4106	0.0762299	0.0274	0.4909	0.0558158	0.0572	0.601	0.0951747
Eimeria adenoeid	Eimeria gallopav	0.0055	0.1579	0.0348322	0.0028	0.1992	0.0140562	0.0107	0.1892	0.0565539
Eimeria adenoeid	Eimeria meleagri	0.0025	0.101	0.0247525	0	0.1056	0	0.0053	0.1065	0.0497653
Eimeria gallopav	Eimeria meleagri	0.0055	0.1438	0.0382476	0.0019	0.1999	0.00950475	0.0071	0.1315	0.0539924
Average				0.0808747			0.058893			0.0882941
