# Supplementary material for: Eimeria zuernii (Eimeriidae: Coccidia): mitochondrial genome and genetic diversity in the Chinese yak
Source: Parasit Vectors. 2023 Sep 3;16:312. doi: 10.1186/s13071-023-05925-8 (PMC10475197; doi:10.1186/s13071-023-05925-8)
Supplement: Supplementary file 8 — Additional file 8. Table S7. Wrights Fixation Index (Fst) values of eight geographic populations of Eimeria zuernii based on cox1 datasets. [file 13071_2023_5925_MOESM8_ESM.xlsx]

## Sheet: Sheet1
Table S7. Wrights Fixation Index (Fst) values of eight geographic populations of Eimeria zuernii based on cox1 datasets
Fst	Ganzi	Xinlong	Hongyuan	Ya'an	Ruoergai	Luhuo	Litang	Daofu
Ganzi
Xinlong	0.71491*
Hongyuan	0.78704	0.67965*
Ya'an	0.78505	0.82667	0.9122**
Ruoergai	0.68357*	0.79753*	0.87387**	0.88066*
Luhuo	0.68789*	0.79974*	0.87656**	0.8836*	0.81812**
Litang	0.78404	0.83478	0.89787*	0.9045	0.7358*	0.82015*
Daofu	0.80319	0.85	0.92157*	0.92473	0.88406*	0.88665*	0.90169
*, P<0.05; **, P<0.01

## Sheet: Sheet2
0.67965*
0.68357*
0.68789*
0.71491*
0.7358*
0.79753*
0.79974*
0.81812**
0.82015*
0.87387**
0.87656**
0.88066*
0.8836*
0.88406*
0.88665*
0.89787*
0.9122**
0.92157*
